# Supplementary material for: Inflammatory Protein Profiles in Plasma of Candidaemia Patients and the Contribution of Host Genetics to Their Variability
Source: Front Immunol. 2021 Aug 26;12:662171. doi: 10.3389/fimmu.2021.662171 (PMC8428519; doi:10.3389/fimmu.2021.662171)
Supplement: Supplementary file 9 [file DataSheet_1.xlsx]

## Sheet: TableS1
Table S1. List of inflammatory proteins measured in samples used in this study using the high-throughput proximity extension assay (PEA) technology by Olink Proteomics. These samples include Candida-stimulated PBMC samples obtained from the 500FG and Lifelines Deep cohort. Protein missingness represents the percentage of samples where a protein was measured under the detection limit. Gene positio…
OLINK proteins
Protein	Uniprot	Gene	Ensembl_id	Chr	Start Gene	End Gene	Candida stim	Candida stim
	no.						500FG	Lifelines Deep
4E-BP1	Q13541	EIF4EBP1	ENSG00000187840	8	37888052	37917883	0.6676	0.4605
ADA	P00813	ADA	ENSG00000196839	20	43248163	43280874	0.5742	0.8289
Beta-NGF	P01138	NGF	ENSG00000134259	1	115828539	115880857	0.9945	0.9474
CASP-8	Q14790	CASP8	ENSG00000064012	2	202098166	202152434	0.3874	0.3684
CCL11	P51671	CCL11	ENSG00000172156	17	32612687	32615353	0.022	0.0263
CCL19	Q99731	CCL19	ENSG00000172724	9	34689567	34691273	0.1813	0.3553
CCL20	P78556	CCL20	ENSG00000115009	2	228670455	228682280	0.0797	0.0263
CCL23	P55773	CCL23	ENSG00000274736	17	34340096	34345005	0.0852	0.0132
CCL25	O15444	CCL25	ENSG00000131142	19	8117651	8,127,534	0.9863	1
CCL4	P13236	CCL4	ENSG00000275302	17	34430983	34,433,014	0	0
CD244	Q9BZW8	CD244	ENSG00000122223	1	160799950	160832677	0.1538	0.0132
CD40	P25942	CD40	ENSG00000101017	20	44746911	44,758,502	0.0027	0
CD5	P06127	CD5	ENSG00000110448	11	60869961	60,895,324	0.0137	0
CD6	Q8WWJ7	CD6	ENSG00000013725	11	60739152	60,787,849	0.1374	0.0132
CDCP1	Q9H5V8	CDCP1	ENSG00000163814	3	45123769	45,187,914	0.544	0.0658
CSF-1	P09603	CSF1	ENSG00000184371	1	110452864	110,473,614	0.0027	0
CST5	P28325	CST5	ENSG00000170367	20	23856571	23,860,385	0.7857	0.7895
CX3CL1	P78423	CX3CL1	ENSG00000006210	16	57406389	57,418,956	0.989	0.9868
CXCL1	P09341	CXCL1	ENSG00000163739	4	74735110	74736959	0	0.0132
CXCL10	P02778	CXCL10	ENSG00000169245	4	76942271	76,944,650	0.0082	0.0395
CXCL11	O14625	CXCL11	ENSG00000169248	4	76954835	76,962,568	0.0962	0.0921
CXCL5	P42830	CXCL5	ENSG00000163735	4	74,861,359	74,864,394	0	0.0395
CXCL6	P80162	CXCL6	ENSG00000124875	4	74702357	74,714,781	0.4863	0.3816
CXCL9	Q07325	CXCL9	ENSG00000138755	4	76922428	76928641	0.0055	0.0132
DNER	Q8NFT8	DNER	ENSG00000187957	2	230222345	230579271	0.8929	0.8947
EN-RAGE	P80511	S100A12	ENSG00000163221	1	153346187	153348097	0.0357	0
FGF-19	O95750	FGF19	ENSG00000162344	11	69513006	69,518,790	0.9808	0.5921
FGF-21	Q9NSA1	FGF21	ENSG00000105550	19	49258816	49261590	0.9973	1
FGF-23	Q9GZV9	FGF23	ENSG00000118972	12	4477393	4488894	0.9973	0.9474
Flt3L	P49771	FLT3LG	ENSG00000090554	19	49977464	49989488	0.0687	0
HGF	P14210	HGF	ENSG00000019991	7	81328326	81399754	0.1511	0
IL-10	P22301	IL10	ENSG00000136634	1	206940947	206947886	0.4148	0.0263
IL-10RB	Q08334	IL10RB	ENSG00000243646	21	34638672	34682492	0.9478	0.5658
IL-12B	P29460	IL12B	ENSG00000113302	5	158741791	158757895	0	0
IL-15RA	Q13261	IL15RA	ENSG00000134470	10	5985602	6020150	0.989	0.9342
IL-17A	Q16552	IL17A	ENSG00000112115	6	52,051,173	52055436	0.4973	0.1447
IL-18	Q14116	IL18	ENSG00000150782	11	112013976	112,034,819	0.044	0.0263
IL-18R1	Q13478	IL18R1	ENSG00000115604	2	102927989	103015235	0.1676	0.0132
IL-6	P05231	IL6	ENSG00000136244	7	22765503	22,771,621	0.0027	0
IL-7	P13232	IL7	ENSG00000104432	8	79587978	79,717,758	0.9863	0.4868
IL-8	P10145	CXCL8	ENSG00000169429	4	74606258	74,609,433	0	0
LAP TGF-beta-1	P01137	TGFB1	ENSG00000105329	19	41807492	41,859,816	0.011	0
LIF-R	P42702	LIFR	ENSG00000113594	5	38474770	38608456	0.9945	1
MCP-1	P13500	CCL2	ENSG00000108691	17	32,582,237	32,584,222	0	0
MCP-2	P80075	CCL8	ENSG00000108700	17	32646454	32648421	0.0027	0.0132
MCP-4	Q99616	CCL13	ENSG00000181374	17	32683499	32,685,629	0.2775	0.0526
MIP-1 alpha/CCL3	P10147	CCL3	ENSG00000277632	17	34415602	34417515	0	0
MMP-1	P03956	MMP1	ENSG00000196611	11	102660650	102668891	0.0302	0.0132
MMP-10	P09238	MMP10	ENSG00000166670	11	102641233	102,651,359	0.7582	0.0132
OPG	O00300	TNFRSF9F11B	ENSG00000164761	8	119935796	119,964,124	0.3132	0
OSM	P13725	OSM	ENSG00000099985	22	30658818	30,662,840	0.0027	0
PD-L1	Q9NZQ7	CD274	ENSG00000120217	9	5450503	5,470,566	0.0467	0.0395
SCF	P21583	KITLG	ENSG00000049130	12	88886570	88974628	0.989	0.9605
SIRT2	Q8IXJ6	SIRT2	ENSG00000068903	19	39369195	39,390,502	0.783	0.8289
SLAMF1	Q13291	SLAMF1	ENSG00000117090	1	160577896	160617085	0.9863	0.9868
ST1A1	P50225	SULT1A1	ENSG00000196502	16	28616517	28634946	0.9423	0.4605
STAMPB	O95630	STAMBP	ENSG00000124356	2	74056043	74100786	0.783	0.3026
TGF-alpha	P01135	TGFA	ENSG00000163235	2	70674412	70781325	0.0055	0.0132
TNFB	P01374	LTA	ENSG00000226275	6	31539831	31,542,101	0.228	0.0263
TNFRSF9	Q07011	TNFRSF9	ENSG00000049249	1	7975954	8003225	0.0082	0
TNFSF14	O43557	TNFSF14	ENSG00000125735	19	6661264	6670599	0.3407	0
TRAIL	P50591	TNFSF10	ENSG00000121858	3	172223298	172241265	0.4203	0.2895
TRANCE	O14788	TNFSF11	ENSG00000120659	13	43136872	43182149	0.7555	0.2895
TWEAK	O43508	TNFSF12	ENSG00000239697	17	7,452,375	7461207	0.3269	0
uPA	P00749	PLAU	ENSG00000122861	10	75668935	75,677,254	0.0879	0
VEGF-A	P15692	VEGFA	ENSG00000112715	6	43737921	43,754,224	0.0082	0
ARTN	Q5T4W7	ARTN	ENSG00000117407	1	44398992	44402912	0.978	1
AXIN1	O15169	AXIN1	ENSG00000103126	16	337440	402723	0.9918	0.6184
CCL28	Q9NRJ3	CCL28	ENSG00000151882	5	43376747	43412493	0.2363	0.5
FGF-5	P12034	FGF5	ENSG00000138675	4	81,187,753	81,257,834	1	1
GDNF	P39905	GDNF	ENSG00000168621	5	37,812,779	37,840,143	0.9863	1
IFN-gamma	P01579	IFNG	ENSG00000111537	12	68548548	68553520	0.1236	0.0132
IL-1 alpha	P01583	IL1A	ENSG00000115008	2	113531492	113542167	0.0027	0
IL-10RA	Q13651	IL10RA	ENSG00000110324	11	117857063	117873752	0.9396	0.7105
IL-13	P35225	IL13	ENSG00000169194	5	131991955	131996802	0.9753	0.9868
IL-17C	Q9P0M4	IL17C	ENSG00000124391	16	88704999	88706881	1	1
IL-2	P60568	IL2	ENSG00000109471	4	123372625	123,377,880	0.9837	0.7632
IL-20	Q9NYY1	IL20	ENSG00000162891	1	207038699	207042568	0.9945	0.9868
IL-20RA	Q9UHF4	IL20RA	ENSG00000016402	6	137321108	137,366,317	0.9835	0.9474
IL-22 RA1	Q8N6P7	IL22RA1	ENSG00000142677	1	24446261	24469630	1	1
IL-24	Q13007	IL24	ENSG00000162892	1	207070788	207077484	0.5852	0.8421
IL-2RB	P14784	IL2RB	ENSG00000100385	22	37521883	37571094	0.9533	1
IL-33	O95760	IL33	ENSG00000137033	9	6215786	6257983	1	1
IL-4	P05112	IL4	ENSG00000113520	5	132009678	132018370	0.9918	0.9737
IL-5	P05113	IL5	ENSG00000113525	5	131877137	131892530	1	0.9868
LIF	P15018	LIF	ENSG00000128342	22	30636442	30642748	0.1181	0
MCP-3	P80098	CCL7	ENSG00000108688	17	32597240	32599261	0.0027	0.0132
NRTN	Q99748	NRTN	ENSG00000171119	19	5823813	5828335	0.9973	0.9474
NT-3	P20783	NTF3	ENSG00000185652	12	5541274	5630702	1	1
TNF	P01375	TNF	ENSG00000232810	6	31,543,342	31,546,113	0.0797	0.0132
TSLP	Q969D9	TSLP	ENSG00000145777	5	110405760	110413724	0.978	0.9605

## Sheet: TableS2
Table S2. Protein measurements as NPX values of all samples used for DE analysis between Candida-stimulated (n = 337) and RPMI 1640-stimulated samples (n = 24).
Group	CCL11	CCL20	CCL23	CCL4	CD40	CD5	CD6	CSF-1	CXCL1	CXCL10	CXCL11	CXCL5	CXCL9	EN-RAGE	Flt3L	HGF	IFN-gamma	IL-1 alpha	IL-12B	IL-18	IL-6	IL-8	LAP TGF-beta-1	LIF	MCP-1	MCP-2	MCP-3	MIP-1 alpha	MMP-1	OSM	PD-L1	TGF-alpha	TNF	TNFRSF9	uPA	VEGF-A
Candida	2.53	0.98	0.91	12.15	5.57	1	0.78	5.88	6.79	8.62	0.82	4.23	6.15	0.75	2.13	0.940135	1.02	7.98	8.48	2.34	4.1	13.8	2.05	1.72	13.1	12.09	7.9	12.5	1.5	5.08	4.32	0.65	2.46	4.33	0.73	3.56
Candida	4.41	3.2	3.64	12.04	7.94	5.84	3.15	7.11	10.65	9.63	2.29	5.27	8.36	4.49	4.32	2.82814	7.16	9.76	9.96	4.21	7.97	13.67	5.19	2.6	12.64	13.91	10.5	12.49	1.21	7.83	4.55	3.63	6.99	4.65	2.35	6.9
Candida	4.51	2.99	2.51	11.54	7.13	3.59	1.41	3.67	10.71	10.13	0.83	7.07	7.45	3.07	2.17	1.69117	4.16	8.34	8.06	2.23	6.76	13.67	5.14	2.17	12.91	13.65	10.1	12.38	2.79	7.47	3.45	2.42	5.59	3.37	1.53	5.89
Candida	4.65	2.99	2.15	11.18	8.13	5.02	2.28	7.14	10.87	9.47	1.65	6.36	8.45	3.4	2.95	2.0977	5.92	9.61	9.05	3.16	7.92	13.39	6.47	2.16	12.47	13.73	10.6	12.71	3.38	8.1	4.34	4.35	6.21	4.7	2.24	6.35
Candida	5.03	4.7	4.17	12.53	7.98	5.18	2.88	5.03	11.91	10.58	2.75	7.51	9.42	4.33	4.16	3.46617	7.11	10.23	9.1	4.88	9.77	13.37	6.46	2.8	11.4	13.62	11.05	12.56	4.96	9.57	4.53	6.01	7.46	4.85	3.11	8.4
Candida	5.22	5.33	2.34	12.5	7.21	5.38	2.71	5.28	10.14	11.9	3.6	8.78	8.04	3.58	4.57	1.82503	6.6	9.66	9.22	3.15	8.94	13.65	5.64	2.41	12.2	13.87	11.03	12.51	4.75	7.42	3.98	2.91	6.28	4.68	2.24	5.52
Candida	5.09	4.6	4.34	12.42	9.3	7.67	5	5.37	10.36	11.13	3.99	8.65	7.49	3.07	3.59	2.62034	4.88	8.9	9.01	2.13	8.96	13.62	5.77	2.26	11.95	13.88	11.03	12.51	5.22	8.57	3.56	4.36	7.17	3.9	3.11	7.17
Candida	4.45	4.15	5.52	13.14	8.84	6.23	3.75	5.53	11.43	12.45	5.47	3.33	11.35	4.53	3.88	2.7719	8.99	10.31	9.13	4.94	9.58	13.32	4.3	2.44	11.29	12.29	10.8	12.22	7.59	9.03	4.35	5.16	12.07	5.08	4.75	7.13
Candida	2.19	0.98	0.84	11.56	5.45	0.72	0.78	5.19	9.59	9.89	1.84	5.05	5.58	0.6	2.14	0.940135	3.47	7.6	8.82	2.29	5.76	13.79	3.88	1.06	13.22	12.25	8.27	12.45	1.91	4.18	2.34	1.05	4.97	3.82	0.73	3.23
Candida	4.92	4.46	4.14	10.27	9.15	7.46	4.33	7.56	10.16	8.31	1.22	6.76	7.83	4.6	4.13	3.46053	4.45	9.25	9.26	3.28	8.73	13.55	6.1	2.94	11.66	14.05	10.79	12.54	5.46	9.39	4.19	4.48	5.01	4.88	3.81	7.67
Candida	2.14	0.98	0.84	11.58	5.15	2.15	0.78	5.91	6.7	7.22	0.82	3.86	5.84	1.31	1.16	1.09896	1.02	7.09	6.49	1.52	4.65	13.8	1.57	1.25	13.1	10.6	7.88	12.35	1.1	5.13	3.35	1.47	1.76	3.25	0.73	3.41
Candida	4.1	3.85	3.39	12.28	6.22	4.03	1.69	4.42	10.62	11.32	2.51	7.59	8.08	0.99	2.2	0.949994	2.53	7.11	8.24	1.98	7.96	13.54	5.66	1.18	12.8	13.13	10.49	12.5	2.12	7.22	3.02	0.92	3.28	2.86	2.33	5.47
Candida	3.43	2.49	2.25	12.54	7.89	5.88	3.01	6.17	10.33	9.65	2.24	3.14	9.11	2.14	3.37	2.07419	7.69	8.67	8.39	2.99	8.78	13.5	3.69	2.07	12.27	13.55	10.53	12.52	4.69	7.38	3.43	3.55	5.18	4.62	3.01	5.52
Candida	3.92	6.27	5.16	12.22	10.1	6.71	4.23	3.38	11.09	11.28	3.93	7.54	9.16	3.39	4.06	3.70162	5.88	9.75	8.69	4.68	9.39	13.53	4.94	1.75	11.74	13.24	10.68	12.43	8.41	9.19	3.23	5.31	6.39	4.34	3.98	7.8
Candida	1.88	0.98	0.84	11.26	3.76	1.53	0.78	2.26	5.72	10.27	2.06	2.76	4.66	0.6	1.09	0.940135	1.02	6.13	5.36	1.66	4.36	13.08	1.69	1.06	12.94	11.48	7.08	11.26	0.52	2.99	2.72	0.79	1.76	2.46	0.73	3.02
Candida	5.13	5.39	4.69	11.68	8.74	3.92	2.05	3.9	12.35	12.03	3.02	10.9	7.62	3.06	3.69	2.92939	4.01	7.97	8.7	2.2	9.33	13.5	7.81	1.54	11.6	13.31	11.16	12.61	7.57	9.13	3.1	4.97	5.85	4.07	3.69	7.55
Candida	3.65	2.11	1.19	12.09	8.23	5.53	2.51	3.98	7.61	8.76	0.82	6.49	6.03	2.53	3.44	1.85411	2.87	8.53	8	2.07	7.6	13.74	4.41	1.75	12.76	13.72	10.1	12.65	3.41	5.95	2.66	2.42	4.83	3.7	1.96	4.76
Candida	4.32	4.89	1.52	12.71	7.45	5.48	2.8	3.85	12.59	10.52	3.08	10.66	7.78	2.33	3.93	2.16315	5.75	9.23	8.13	3.49	10.36	13.95	6.1	2.3	12.62	14.12	10.94	12.87	7.31	7.85	3.26	4.77	5.6	4.11	3.07	6.42
Candida	4.17	6.66	5.28	13.05	8.43	7.33	3.21	3.04	12.43	13.13	5.39	11.05	9.64	2.27	3.96	2.56909	6.76	9.4	8.97	4.26	10.55	13.99	6.52	1.87	12.51	13.46	10.98	12.59	7.86	8.43	3.71	4.82	7.84	3.92	4.21	7.44
Candida	5.01	7.64	6.7	12.67	11.82	9.34	6.42	6.58	13.15	13.65	6.95	9	11.99	5.2	5.55	4.86131	10.18	11.6	9.76	6.18	11.59	13.34	6.5	4	11.33	11.96	11.35	12.46	8.9	9.95	5.76	6.18	13.49	6.59	6.81	7.23
Candida	1.71	0.98	0.84	12.05	6.63	3.88	1.81	3.91	8.59	7.75	1.09	1.35	6.22	1.99	2.63	1.3568	5.11	8.82	8.14	3.46	6.6	13.57	2.64	1.36	13.01	11.5	8.92	12.32	0.58	4.98	2.83	2.36	5.63	4.61	0.73	3.91
Candida	2.11	0.98	0.84	12.2	3.99	0.72	0.78	2.8	7.46	6.72	0.82	2.45	4.02	0.6	1.09	0.940135	1.02	5.89	6.72	0.81	4.25	13.75	0.89	1.06	13.19	11.52	7.73	12.24	0.52	4.11	2.64	1.73	1.76	2.74	0.73	3.05
Candida	4.19	5.36	4.07	12.36	7.26	4.11	1.54	3.6	11.88	11.36	2.79	9.88	7.11	0.91	2.64	1.75557	2.41	6.99	8.42	2.66	9.2	13.6	6.43	1.06	12.18	13.68	11.02	12.14	4.11	7.96	2.67	3.24	6.16	3.01	2.14	7.36
Candida	3.3	2.29	1.98	11.96	6.49	3.35	1.46	4.92	10.93	10.09	2.76	4.15	7.52	1.67	1.92	1.36652	2.94	8.13	7.35	3	7.54	13.87	4.87	1.53	13.05	13.26	9.76	12.66	4.26	6.36	3.69	3.5	4.47	4.17	1.71	4.81
Candida	3.98	1.33	1.36	11.67	7.53	2.12	1.36	6.03	10.71	7.34	0.82	4.6	7.33	3.29	2.58	2.42091	5.14	8.34	8.62	2.86	7.41	13.67	5.8	2	12.61	13.89	10.14	12.62	3.26	6.94	4.31	3.09	4.93	4.22	2.6	4.5
Candida	4.2	2	1.58	12.19	7.72	4.97	2.64	8.29	9.53	7.62	0.82	4.2	8.68	5.89	4.02	3.31083	5.95	10.18	8.61	4.69	8.87	13.28	4.41	3.44	11.79	13.94	10.42	12.45	8.25	8.81	5.13	4.33	6.55	5.81	3.62	6.52
Candida	4.57	3.43	2.71	12.1	7.08	4.35	1.8	5.03	12.14	12.02	4.14	7.87	8.73	3.05	3.82	1.83349	7.49	9.14	8.82	3.07	9.66	13.72	5.95	1.93	12.34	13.51	11.13	12.61	6.02	6.83	3.89	3.05	9.24	3.93	2.86	5.57
Candida	4.9	3.89	5.21	12.91	8.66	5.61	2.83	6.35	13.14	13.92	7.2	9.07	11.65	4.02	4.93	3.99174	10.23	10.67	9.54	4.87	11.22	13.49	7.88	3.47	11.16	11.86	11.04	12.31	10.02	8.94	4.88	5.44	13.68	6.33	7.2	6
Candida	1.86	0.98	0.84	12.11	2.86	1.04	0.78	1.79	10.53	7.25	0.82	8	1.23	0.6	1.09	0.940135	1.02	2.06	3.51	0.81	4.54	14.03	1.11	1.06	13.24	9.49	7.2	12.41	0.96	3.08	1.61	0.12	1.76	1.94	0.73	2.09
Candida	1.28	0.98	0.84	3.69	0.37	0.72	0.78	0.31	5.07	1.47	0.82	3.24	0.59	0.6	1.09	0.940135	1.02	1.18	0.72	0.81	1.87	8.36	0.59	1.06	4.74	1.68	0.84	4.87	0.52	0.37	1.61	-0.78	1.76	1.29	0.73	1.43
Candida	2.86	1.48	1.4	11.46	6.16	5.99	2.52	6.21	8.56	5.94	1.54	5.53	4.16	1.99	1.38	1.04604	1.02	5.5	6.28	0.81	5.72	13.87	2.56	1.06	13.06	7.99	8	12.65	4.61	5.77	1.61	1.11	1.76	3.78	1.41	4.5
Candida	4.3	6.45	5.19	12.51	7.89	3.4	1.23	5.28	12.68	13.57	7.97	7.72	10.96	3.16	3.98	2.68707	8.33	10.41	9.64	4.25	11.15	13.42	6.15	2.43	11.58	12.33	10.79	12.42	9.58	8.99	4.82	5.72	11.89	4.8	5.3	7.74
Candida	5.06	4.08	2.1	12.73	10.09	9.2	6.28	6.13	9.54	11.03	3.41	5.2	9.06	3.03	3.07	2.32082	6.8	8.78	9.58	3.34	8.82	13.66	5.56	2.87	12.09	13.85	11.47	12.41	4.58	8	4.67	4.65	8.11	5.08	2.91	6.14
Candida	4.51	5	3.93	12.73	9.28	7.43	4.52	7.48	10.06	9.46	1.9	4.46	9.69	5.04	4.99	3.35646	8.96	10.7	9.72	4.64	9.78	13.61	4.92	2.39	12.18	14.11	10.68	12.38	7.02	8.21	6.14	4.82	9.63	5.1	3.98	6.19
Candida	3.82	1.81	1.99	11.83	6.79	5.09	1.99	7.27	9.25	8.49	1.73	2.52	7.6	3.53	2.74	1.30164	4.04	8.84	9.44	3	7.03	13.68	4.31	2.34	12.93	12.21	10.44	12.62	1.86	6.19	4.74	2.38	4.73	4.74	1.74	4.2
Candida	3.17	1.74	1.9	10.63	6.61	4.37	1.77	4.75	10.56	7.31	1.75	7.2	4.35	1.71	1.63	0.988239	1.04	7.09	7.08	1.44	6.3	13.96	4.85	1.49	13.1	11.64	8.61	11.07	4.78	6.38	2.24	1.09	1.76	3.21	0.76	5.42
Candida	4.28	1.68	2.56	12.79	6.96	2.15	0.9	6.1	10.41	11.16	2.8	6.27	8.17	1.46	2.71	0.996847	3.17	8.93	8.98	3.9	8.17	13.62	5.58	2.27	12.42	13.67	10.6	12.48	4.7	7.34	3.89	2.93	5.03	4.62	1.66	5.51
Candida	3.61	1.59	3.12	12.22	6.93	3.12	1.03	5.08	10.72	10.09	1.65	5.45	7.34	2.3	2.42	1.40934	3.56	7.95	7.61	2.86	8.03	13.57	6.1	1.67	12.54	14.03	10.33	12.64	4.59	7.3	3.04	1.71	4.05	3.42	2.43	5.26
Candida	4.49	2.91	3.53	12.56	6.42	3.77	1.57	5.22	10.97	13.14	5.83	5.84	9.61	1.02	3.13	0.940135	6.67	6.74	8.77	2.27	8.17	13.8	6.75	1.5	12.46	13.6	11.24	12.49	1.93	6.96	3.44	1.76	5.04	3.48	2.17	5.69
Candida	4.54	2.54	3.47	12.22	7.68	3.13	1.51	3.94	10.01	12.76	4.72	4.44	9.84	2.32	3.33	2.184	6.39	8.64	8.98	3.66	8.57	13.93	5.99	2.19	12.54	14.01	10.99	12.68	3.96	8.13	4.23	4.4	5.84	3.89	2.19	6.72
Candida	2.22	1.08	1.85	11.84	6.4	4.96	1.94	3.25	8.61	9.9	2.12	4.75	5.6	1.31	1.91	0.940135	1.02	6.33	7.58	1.29	5.33	13.58	3.91	1.07	13.1	12.4	8.22	11.28	2.24	4.55	2.41	0.63	2.17	2.93	0.8	3.55
Candida	3.12	1.28	3.32	11.99	7.23	2.53	1.08	4.54	8.76	8.03	1.05	3.3	7.69	2.46	2.99	1.82137	4.31	9.31	9.09	2.4	9.46	13.76	3.23	1.91	12.19	13.86	10.3	12.5	2.29	7.64	3.85	4.72	5.32	4.36	1.54	6.18
Candida	1.7	0.98	1.13	11.17	4.27	1.9	0.78	2.24	8.33	7.98	0.82	4.01	3.83	0.68	1.56	0.940135	1.02	5.06	6.59	0.81	5.41	13.93	3.2	1.06	13.18	12.26	8.65	11.41	0.56	3.93	1.61	1.41	1.76	2.52	0.73	3.07
Candida	3.06	0.98	1.87	11.79	7.21	5	2.27	6.56	6.04	8.47	1.83	1.24	7.5	2.56	2.87	1.69771	2.12	7.97	8.35	3.01	4.72	13.89	2.86	2.46	12.91	13.28	9.94	12.47	1.63	5.63	4.05	1.56	3.35	4.99	1.25	4.3
Candida	1.91	2.62	0.84	11.81	5.22	3.26	0.78	4.04	10.03	8.37	0.99	7.06	4.97	1.04	2.37	0.940135	2.06	7.04	7.94	1.67	7.49	13.99	4	1.39	13.2	13.07	8.28	12.62	4.17	5.76	2.75	2.07	4.24	2.63	0.74	4.34
Candida	3.02	6.35	4.01	12.48	10.63	8.4	5.87	7.31	10.43	9.08	3.81	5.83	10.01	5.62	5.04	4.38249	9.45	11.6	8.11	5.49	9.62	12.15	3.36	4.47	10.77	12.76	10.03	11.57	9.71	9.6	4.95	5.78	14.76	5.94	5.97	6.85
Candida	4.58	3.97	4.66	12.73	6.91	4.26	2.15	5.75	13.1	11.99	2.99	10.34	8.16	2.06	4.16	2.54845	8.24	8.74	9.2	3.31	10.82	13.44	6.48	2.14	12.27	13.27	10.88	12.48	7.02	7.84	2.99	4.44	9.12	4.42	3.78	5.85
Candida	1.28	0.98	0.84	10.38	5.13	1.65	0.78	3.89	7.25	8.37	2.04	2.66	4.77	0.94	2.74	0.940135	2.61	6.64	7.81	2.75	4.62	12.67	2.55	1.31	13.1	11.9	7.21	8.58	0.52	3.75	2.95	0.52	2.12	2.61	0.73	3.55
Candida	3.38	3.77	1.09	11.5	7.35	4.85	2.01	5.41	10.74	8.41	1.64	9.01	6.77	2.25	2.68	1.56542	2.93	7.99	7.27	2.83	9.2	13.85	5.21	1.58	12.64	12.98	9.6	12.64	5.17	6.52	3.28	1.99	3.21	3.51	1.34	5.21
Candida	1.28	0.98	0.84	10.77	3.79	0.72	0.78	4.21	8.03	7.42	0.82	5.09	3.54	0.6	1.76	0.940135	1.39	6.03	7.35	1.03	4.02	12.71	2.61	1.06	12.92	10.84	7.33	10.76	0.71	2.75	1.61	-0.52	1.81	1.65	0.73	2.29
Candida	4.31	4.19	4.95	11.98	7.58	3.68	1.37	5.97	12.1	12.17	5.25	8.95	9.44	1.64	3.39	1.74573	5.33	8.82	9.1	3.47	8.91	13.66	5.92	2.23	12.35	13.59	10.89	12.65	4.17	8.58	3.8	3.81	6.71	4.1	2.72	6.51
Candida	4.92	7.89	3.59	12.11	11.4	9.78	6.27	5.78	10.63	12.22	7.37	6.93	9.35	2.19	4.58	3.23741	7.63	8.22	9.07	3.58	9.01	13.69	4.27	1.96	11.81	13.29	11.14	12.66	5.41	7.29	4.29	1.38	6.65	7.14	4.22	5.64
Candida	4.2	5.15	4.47	13.09	10.33	6.77	3.41	4.19	10.95	12.73	7.44	4.3	10.93	2.59	3.71	2.28656	8.1	9.72	8.65	4.73	10.3	13.22	6.4	1.6	11.7	12.35	10.74	11.95	6.85	8.79	4.09	5.71	10.72	5.43	4.03	6.64
Candida	5.12	5.17	5.9	13.03	9.5	8.33	4.91	5.49	11.94	13.66	7.76	6.51	12.08	3.87	4.71	2.96497	9.14	8.78	9.77	3.81	9.99	13.28	6.16	2.46	11.01	12.08	11.41	12.42	7.41	9.16	4.33	4.77	8.96	5.55	4.39	7.4
Candida	3.41	7.5	6.33	12.18	5.51	2.52	0.9	4.48	12.52	4.74	0.82	11.82	1.34	1.1	2.77	2.08463	1.02	5.44	4.48	1.18	9.8	13.41	4.47	1.92	12.49	5.37	9.7	12.29	7.32	9.35	1.61	4.02	1.76	3.51	2.7	8.76
Candida	3.9	3.94	4.44	12.52	7.62	4.12	1.91	5.4	11.61	11.56	4.48	4.9	10.43	4.39	4.09	2.6898	8.3	9.79	9.62	4.45	9.62	13.64	4.57	2.2	11.6	13	10.75	12.46	6.79	8.31	4.01	5.35	7.78	4.98	3.45	7.68
Candida	4.39	3.7	4.29	12.56	8.49	5.01	2.5	3.66	11.74	12.74	5.08	4.5	9.32	3.43	3.14	2.55982	6.33	10	9.42	3.99	9.49	13.64	6.8	1.74	12.14	13.32	10.99	12.47	6.73	8.33	3.85	4.29	10	4.28	2.92	7.12
Candida	5.29	4.59	2.82	11.98	9.95	7.86	4.99	5.03	11.81	12.34	4.46	6.17	10.14	4.22	3.32	3.03066	6.15	9.31	9.04	3.77	8.95	13.61	6.68	2.32	11.63	12.81	11.25	12.57	4.9	8.75	4.02	3.96	7.67	4.22	4.25	7.08
Candida	5.09	6.21	6.44	12.91	9.07	5.53	3.11	4.69	12.3	13.8	7.27	7.95	10.86	2.72	5.07	2.87899	9.97	9.53	9.48	4.18	10.06	13.7	7.75	4.05	11.81	12.54	11.07	12.55	9.11	8.72	4.01	4.77	11.61	5.78	4.19	7.16
Candida	2.67	1	1.08	11.66	4.78	2.48	0.78	2.44	8.84	10.63	3.12	3.87	5.9	1.49	1.53	0.969403	1.02	7.49	7.31	1.63	6.04	13.96	3.47	1.06	13.09	13.61	9.09	12.32	0.52	4.72	2.95	2.24	1.92	2.56	0.87	3.81
Candida	3.51	1.17	2.15	12.13	5.3	1.75	0.78	5.08	9.87	9.96	1.47	5.35	7.14	1.08	1.16	0.940135	1.02	6.56	7.35	1.53	6.51	13.66	3.03	1.42	12.79	13.16	9.97	12.63	3.34	6.47	3.17	2.52	2.72	2.9	0.86	4.69
Candida	4.23	2.89	3.28	10.62	8.72	5.33	3.16	7.97	8.86	5.95	0.82	5.48	7.39	4.66	3.04	3.52739	2.6	9.06	9.13	3.28	6.29	13.6	4.79	2.34	12.44	12.41	9.22	12.27	3.3	8.02	3.22	3.69	4.57	4.76	2.51	6.07
Candida	3.67	2.13	1.63	11.45	7.73	4.02	1.99	6.42	9.24	8.52	0.82	2.81	8.12	3.95	4.12	2.89548	8.13	10.16	7.85	3.71	8.7	13.66	5.07	3.36	12.29	13.99	10.37	12.71	5.1	7.95	3.76	3.91	8.2	4.82	3.1	5.34
Candida	3.41	0.98	1.43	9.62	5.53	3.27	1.19	4.64	5.71	6.25	0.82	1.96	5.85	2.58	1.91	1.64904	1.81	7.08	6.81	2.23	4.07	13.89	3.01	1.32	13.11	11.05	8.18	11.36	0.52	5.42	3.84	2.62	2.41	2.88	0.73	3.1
Candida	5.01	3.48	5.09	12.52	7.15	3.57	1.35	4.71	9.81	11.29	2.62	5.01	10.28	3.79	3.38	2.84416	7.04	9.64	9.33	3.97	8.78	13.51	4.27	2.07	11.54	13.24	11.1	12.62	2.95	8.86	3.99	3.38	5.6	4.46	2.54	7.04
Candida	1.28	0.98	0.84	12.07	2.9	1.95	0.78	0.96	8.68	6.87	0.82	4.47	2.96	0.6	1.09	0.940135	1.02	3.06	2.96	0.81	4.67	13.82	0.59	1.06	12.91	10.25	6.5	11.78	1	2.7	1.61	0.5	1.76	2.58	0.73	1.43
Candida	2.27	2.35	3.04	11.81	5.76	1.53	0.78	3.72	9	10.62	3.61	4.34	7.5	0.97	1.94	0.940135	3.24	7.26	7.73	1.92	6.62	13.82	3.91	1.06	13.16	13.59	8.9	11.43	2.34	5.44	3.29	2.6	3.8	2.75	0.99	4.77
Candida	2.55	0.98	3.67	10.83	8.53	3.38	2.43	5.13	3.92	9.38	1.58	0.81	8.52	4.32	3.43	3.32514	5.28	9.33	9.4	4.29	6.53	13.33	2.88	2.51	12.87	13.25	9.4	12.51	1.81	6.36	4.45	3.3	6.18	5.15	1.07	4.72
Candida	4.13	5.33	4.69	12.45	6.56	2.64	0.83	4.08	11.61	11.97	4.53	6.8	9.05	2.84	3.02	1.58518	5.02	9.04	8.63	4.07	9.01	13.58	6.22	1.5	12.14	13.56	11.18	12.61	2.88	8.3	3.86	3.53	7.48	3.82	2.37	6.69
Candida	4.57	6.52	5.81	12.35	9.16	5.09	3.35	4.01	11.51	13.29	6.42	5.81	11.86	4.21	4.66	4.60157	9.22	10.15	8.5	5.19	9.52	13.34	7.02	3.34	11.06	11.74	10.66	12.14	6.54	10.35	3.66	5.84	7.67	4.67	5.01	8.64
Candida	4.62	3.26	3.21	12.71	8.03	6.13	3.19	6.54	11	11.04	2.63	4.39	9.81	2.54	3.41	2.3586	8.35	9.16	8.64	3.26	9.09	13.3	3.83	2.44	11.94	13.29	10.91	12.44	5.89	8.09	3.73	4.02	7.91	4.93	3.7	5.49
Candida	4.35	3.49	3.38	12.95	8.33	3.75	1.52	3.8	11.37	11.65	3.78	7.1	9.37	3.4	3.92	2.9792	7.02	9.86	8.88	4.16	11.23	13.56	5.63	1.73	11.74	12.95	10.77	12.53	7.43	8.85	3.91	5.17	10.86	4.42	3.54	7.96
Candida	3.24	3.59	3.96	12.49	6.43	4.03	1.64	4.92	11.32	12.78	4.74	7.72	8.38	3.73	2.68	1.78532	7.08	8.73	9.14	2.7	8.75	13.72	6.69	1.99	12.42	13.51	10.45	12.37	5.49	7.43	2.7	3.55	6.32	3.31	3.16	6.15
Candida	1.75	3.08	4.88	10.21	8.3	2.74	1.99	3.27	10.43	11.08	7.26	2.76	9.96	4.17	4.74	3.8759	6.37	10.36	5.67	3.71	9.57	11.54	3.14	3.32	8.72	10.09	8.64	9.79	9.45	7.99	4.43	4.14	14.5	4.38	4.6	7.81
Candida	2.64	1.5	0.96	12.39	5.04	2.04	0.78	1.72	10.21	9.7	1.54	7.17	3.69	0.94	1.09	0.940135	1.02	4.52	6.57	0.81	6.81	14.06	4.28	1.06	13.32	13.79	9.01	12.75	1.51	4.79	1.61	2.12	1.76	2.2	0.75	4.26
Candida	3.61	2.42	1.61	12.45	5.97	3.15	1.2	3.22	10.01	12.17	3.56	6.36	7.09	1.46	1.35	0.940135	1.02	6.7	7.24	2.07	6.82	14.08	4.23	1.37	12.94	13.97	10.79	12.58	3.36	5.41	2.78	1.98	2.16	2.5	1.58	5.24
Candida	3.53	1.68	3.3	12.67	5.99	2.48	0.94	3.76	10.59	10.42	1.93	4.49	7.11	1.99	1.09	1.1702	1.02	7.11	7.36	1.67	7.09	13.96	4.45	1.29	12.87	14.02	10.18	12.66	2.56	5.9	2.58	3.34	2.58	2.9	1.54	5.83
Candida	2.61	2.4	1.38	11.92	5.36	3.78	0.86	5.52	10.3	8.3	0.9	6.85	5.66	1.75	1.55	0.940135	1.79	6.83	7.35	1.34	6.86	13.7	3.77	1.26	13.01	12.76	9.54	12.66	2.9	5.4	3.16	2.04	2.7	2.85	1.16	3.66
Candida	1.6	3.52	1.06	11.95	7.83	6	2.3	4.52	8.2	8.87	2.6	4.11	6.13	1.68	2.97	1.1809	6.17	8.12	8.36	2.34	7.53	13.7	3.37	1.76	13.13	12.51	8.23	12.5	4.26	5.09	3.39	2.22	4.59	4.79	1.21	4.6
Candida	1.73	1.35	1.16	11.82	6.74	4.05	1.51	2.42	7.26	10.02	2.15	3.91	5.45	1.78	1.47	1.11357	1.02	6.33	7.46	1.51	5.78	13.4	5.12	1.06	13.38	12.67	8.19	11.91	2.9	4.89	2.34	0.92	3.11	1.71	1	4.39
Candida	3.05	1.06	3.08	12.09	5.84	2.86	1.32	4.51	7.61	7.18	0.82	5.34	4.82	2.39	1.65	1.34565	1.52	7.69	8.28	1.78	6.8	14.11	4	1.29	13.17	13.21	9.32	12.67	1.13	5.5	2.44	2.26	4.36	2.28	1.16	4.45
Candida	3.4	2.77	1.86	12.43	6.81	3.39	1.44	4.96	11.04	9.53	1.05	7.86	6.85	1.64	1.57	0.940135	1.02	7.65	8.25	1.3	8.22	13.51	3.67	1.08	12.43	13.45	10.1	12.26	2.07	6.71	3.22	1.98	2.81	2.95	0.98	5.15
Candida	4.35	10.1	8.68	13.06	10.1	5.7	3.57	4.19	12.7	13.39	7.87	11.85	11.04	3.04	4.19	4.36008	4.89	9.51	8.73	4.82	10.42	12.9	7.85	1.91	11.15	11.76	11.11	12.17	12.06	10.54	4.28	5.59	8.34	4.75	6.42	10.44
Candida	3.26	1.38	3.25	11.84	6.55	2.72	0.78	2.6	5.6	11.15	2.3	3.49	7.8	2.95	1.59	0.940135	1.02	7.17	8.24	1.79	6.73	14.07	5.99	1.06	13.02	14	9.97	12.16	0.76	5.7	2.3	1.72	2.23	2.96	1.33	4.83
Candida	1.93	0.98	1.48	10.92	6.19	3.11	0.83	3.91	5.86	6.93	0.82	1.45	5.4	1.37	1.09	0.940135	1.05	6.82	6.64	1.71	4.22	13.82	1.99	1.16	13.22	11.17	7.01	12.55	0.52	4.46	3.12	2.56	2.28	3.03	0.73	3.97
Candida	5.3	5.62	4.6	13.25	8.87	5.77	3.13	6.1	11.08	13.79	5.8	6.71	10.36	3.17	4.2	3.5155	7.45	9.64	9.57	3.54	9.02	13.61	6.98	3.09	11.72	12.91	11.32	12.45	4.49	8.14	4.48	3.67	6.7	4.61	3.29	7.04
Candida	5	3.49	3.53	12.35	8.67	4.21	2.08	6.2	10.28	12.23	3.96	4.1	10.38	4	4.18	3.46646	9.38	10.81	10.23	5.11	9.09	13.53	5.07	3.05	11.82	13.22	10.9	12.49	4.66	9.03	4.95	6.04	12.95	5.98	3.75	7.16
Candida	1.78	0.98	0.84	11.66	4.24	1.13	0.78	1.8	8.62	8.53	0.87	3.11	4.69	0.67	1.09	0.940135	1.02	3.8	5.12	0.81	5.31	13.92	2.01	1.06	13.25	12	7.97	12.74	0.52	3.19	1.68	1.29	1.76	2.57	0.73	2.84
Candida	4.25	2.42	3.03	12.25	7.28	3.36	1.56	4.26	9.05	9.85	1.04	5.34	6.92	3.04	3.07	2.47423	4.27	7.21	8.64	1.45	8.36	14.12	5.73	2.34	12.52	14.16	10.92	12.68	2.56	7.06	2.89	2.08	2.57	3.79	1.32	5.98
Candida	4.15	2.65	1.53	12	8.02	6.8	3.72	5.87	8.51	11.26	2.72	5.43	7.39	2.73	3.01	1.75422	2.72	8.55	9.53	2.88	6.95	14.02	5.4	1.93	12.64	14.05	10.74	12.59	2.51	5.82	3.01	1.66	4.08	3.67	1.43	5.15
Candida	3.25	1.69	1.14	11.49	6.86	3.99	1.62	5.23	6.95	9.85	1.34	2.84	6.26	3.49	2.14	2.22009	1.29	7.42	7.77	1.28	5.95	14.12	2.91	2.28	13.11	13.44	9.58	12.03	1.83	6.19	3.24	1.7	1.95	2.96	1.39	5.26
Candida	4.63	6.98	6.01	12.6	8.25	5.74	2.79	3.73	12.7	13.52	6.05	11.41	8.32	2.25	4.48	2.76613	6.93	7.99	9.42	2.92	10.4	13.65	8.5	3.43	12.23	13.12	11.02	12.68	8.04	9.05	3.46	4.96	10.03	3.99	3.82	8.67
Candida	5.14	5.56	4.6	12.13	8.22	3.73	1.54	5.1	12.26	12.53	4.11	9.98	9.09	2.55	3.9	2.22122	7.42	9	9.42	3	9.04	13.73	6.95	2.7	11.9	13.93	11.28	12.67	3.27	8.4	3.93	4.77	7.18	3.96	2.73	7.21
Candida	4.62	4.13	5.2	12.54	7.15	3.6	1.16	5.75	12.8	11.71	2.95	10.02	8.48	3.15	2.63	1.87661	5.14	9.19	8.77	3.83	10.18	13.3	7.48	1.9	12.11	13.32	10.67	12.58	7.48	8.64	3.89	3.9	8.28	3.5	3.14	6.64
Candida	4.95	4.4	5.15	13.31	8.3	3.62	2.01	5.5	10.76	13.28	5.65	5.3	10.7	4.84	4.8	3.10985	8.15	10.66	9.52	5.54	10.45	13.65	6.79	2.76	11.86	12.72	11.2	12.46	6.6	9.02	4.97	5.42	11.5	5.48	4.45	8.1
Candida	3.28	5	3.05	12.3	8.83	6.1	3.28	2.6	10.98	12.13	5.13	8.94	9.05	2.04	3.23	1.72149	5	7.84	8.29	2.39	8.91	13.62	7.8	1.29	12.46	13.13	10.79	12.34	6.55	8.02	2.77	4.09	5.23	3.49	3.59	7.14
Candida	3.53	1.74	1.03	11.53	6.33	5.04	2.1	4.41	8.37	8.42	0.82	5.49	4.41	1.8	2.88	1.31357	1.02	7.48	8.95	1.58	5.67	13.96	3.58	1.99	13.06	11.36	9.05	12.19	0.9	4.66	2.43	0.86	2.96	3.21	0.73	4.42
Candida	4.22	3.89	4.03	12.81	8.51	4.2	2.48	4.39	10.66	11.51	3.14	6.56	9.94	3.22	3.88	3.41214	6.86	9.26	8.57	3.6	9.5	13.31	5.12	1.96	11.3	12.53	10.99	12.14	6.53	9.13	3.33	3.9	9.09	3.59	4	6.57
Candida	2.93	0.98	1.34	12.15	4.57	1.95	0.78	4.47	9.78	8.95	0.82	6.49	5.42	0.67	1.09	0.940135	1.02	4.15	4.69	0.81	5.82	13.83	1.97	1.06	12.95	12.98	9.37	12.29	1.64	4.81	2.26	1.16	1.76	2.77	1.2	4.12
Candida	4.43	8.69	5.67	12.6	8.92	4.54	2.65	3.26	12.96	13.44	8.38	11.58	10.34	1.73	4.05	3.28892	4.99	8.55	9.07	4.04	11.44	13.23	7.54	1.06	11.29	11.7	11.02	11.64	11.02	9.85	3.68	5.48	8.09	4.35	4.83	9.64
Candida	3.49	1.53	2.56	12.15	6.57	3.72	1.95	4.26	8.77	10.66	1.64	5.41	7.08	3.15	2.41	1.69124	1.02	7.46	8.56	1.63	6.65	14.15	4.01	2.11	12.92	14.06	10.25	12.77	0.89	5.31	3.36	1.98	2.19	3.4	0.98	5.35
Candida	4.68	1.85	3.7	12.44	7.1	3.14	1.86	8.2	9.4	11.35	3.4	3.33	9.23	2.33	1.75	1.75858	3.38	7.96	8.07	3.49	6.46	13.77	5.28	2.15	12.35	13.86	11.15	12.63	3.52	7.72	3.84	2.52	4.81	3.75	2.7	7.18
Candida	4.27	3.87	4.69	8.15	9.81	4.08	3.06	3.72	7.43	9.45	0.9	4.05	7.75	3.83	3.88	4.46495	2.84	7.8	8.98	3.11	8.04	14.09	7.23	1.99	12.53	13.66	10.26	8.75	4.47	9.17	2.95	2.92	4.71	3.59	2.9	7.98
Candida	3.63	1.08	2.76	11.58	6.38	2.86	0.78	4.11	8.69	9.62	1.02	3.92	7.13	2.51	1.54	1.40006	2.23	6.4	7.53	1.22	7.2	13.92	5.61	1.46	12.84	14.11	9.91	12.63	1.81	6.59	2.84	3.1	2.68	3.49	2.02	4.99
Candida	4.66	2.35	2.95	12.12	6.35	3.12	1.17	4.33	10.02	10.85	1.93	5.12	8.87	3.07	2.1	1.64735	5.36	8.04	7.63	2.86	7.63	13.68	5.59	1.91	12.39	13.79	11.17	12.7	3.36	7.56	3.09	3.02	2.99	3.35	2.13	5.97
Candida	4.45	3.4	3.78	12.74	7.83	6.39	3.25	4.6	10.56	11.6	3.3	5.91	9.17	2.44	3.56	2.02094	6.71	8.14	9.26	2.16	8.7	13.85	5.54	1.92	12.37	13.94	10.97	12.61	0.93	7.52	3.89	3.2	5.69	3.97	2.48	5.93
Candida	3.24	2.57	1.11	11.52	6.24	4.8	1.89	5.43	9.88	9.89	1.64	5.45	7.39	1.89	2.28	1.40463	3.61	7.4	8.05	1.76	7.26	13.92	3.78	1.66	12.95	13.98	10.09	12.52	3.3	6.3	3.35	2.03	3.61	3.86	1.33	4.78
Candida	3.41	1.35	2.25	11.77	5.37	2.01	0.78	2.77	10.94	9.16	0.82	5.75	6.1	2.02	1.09	0.940135	1.02	6.49	6.55	1.71	7.54	13.74	5.07	1.06	12.82	13.56	9.59	12.45	2.04	6.48	2.34	2.29	2.22	2.27	1.48	5.42
Candida	4.48	2.93	4.12	12.54	8.03	6.67	3.39	3.89	9.12	10.21	1.52	6.4	7.82	2.49	4.08	2.24044	3.35	8.02	8.34	2.27	8.39	13.82	4.7	2.46	12.43	13.87	10.56	12.58	3.23	6.83	3.47	2.26	3.87	3.41	2.06	5.72
Candida	4.8	4.54	6.98	13.43	9.49	4.64	2.55	5.93	12.8	13.72	7.29	7.81	10.77	3.84	4.45	3.96443	9.17	10.01	9.79	4.57	10.84	13.83	6.64	3.56	11.83	12.57	11.19	12.52	10.06	9.01	4.63	5.89	10.57	4.92	5.29	7.81
Candida	4.61	2.65	5.16	12.68	9.77	4.26	2.14	3.96	9.51	12.25	4.2	3.79	11.4	3.67	4.08	3.60034	8.16	9.74	8.91	5.03	9.53	13.97	6.4	2.27	11.96	13.34	11.05	12.51	7.04	9.36	4.11	5.67	8.81	4.79	3.76	8.01
Candida	4.52	5.31	3.82	12.7	7.69	5.78	2.68	5.5	12.66	12.19	4.7	8.67	8.6	3.25	3.41	1.79695	7.7	9.33	9	4.14	9.76	13.74	6.93	2.03	12.63	13.76	11.4	12.72	4.9	8.11	3.21	3.63	7.2	4.26	3.06	6.59
Candida	4.03	1.47	1.88	10.96	5.73	2.67	0.94	5.27	10.18	10.71	1.9	6.46	7.63	1.53	3.13	1.01318	2.19	7.79	7.96	2.2	5.78	13.94	4.45	2	13.14	12.11	10.27	11.91	2.34	5.26	3.77	2.08	2.56	4.48	1.24	4.57
Candida	2.52	1.92	1.67	12.19	4.64	1.6	0.78	1.28	9.33	10.55	2.51	5.04	5.44	0.68	1.09	0.940135	1.02	5.19	6.32	0.81	6.4	13.93	3.64	1.06	13.12	13.57	9.35	12.15	0.55	5.17	1.72	1.57	1.76	1.55	0.78	4.28
Candida	5.15	5.49	6.26	13.19	8.14	4.87	2.2	5.47	12.08	13.67	8.39	6.57	11.59	2.88	3.82	2.75842	8.87	9.55	9.89	4.58	9.98	13.74	5.49	2.82	11.5	12.45	11.47	12.53	6.91	8.54	4.86	4.62	10.82	4.7	3.62	6.98
Candida	4.23	2.43	3.31	12.57	6.63	2.29	1.34	3.39	11.29	11.81	3.42	5.74	8.5	3.13	2.71	1.93214	5.97	8.21	7.78	2.65	8.61	13.8	6.4	2.09	12.71	13.92	10.73	12.65	4.11	7.38	3.36	3.04	6.18	3.25	2.59	6.07
Candida	4.57	1.44	3.23	12.97	7.71	3.35	1.6	7.43	9.97	6.4	0.95	4.59	7.98	4.88	3.12	3.19263	4.58	9.54	8.86	3.66	8.49	13.75	4.63	2.96	12.47	14.31	10.68	12.73	3.76	7.7	4.64	3.07	6.44	5.56	2.37	5.54
Candida	4.37	4.41	2.39	11.76	5.96	3.01	0.89	3.25	10.9	11.46	3.27	7.34	7.83	2.31	2.66	1.27716	3.6	8.35	7	3.13	8.07	13.69	5.74	1.11	12.5	13.69	11.02	12.52	2.96	7.34	3.35	2.77	5.02	3.99	2.17	5.67
Candida	2.32	3.58	1.85	10.45	7.38	6.39	2.98	3.02	9.6	8.47	2.28	6.25	5.97	1.72	2.11	1.11577	4.99	7.15	7.91	1.25	8.19	13.98	4.37	1.65	13.12	12.44	8.41	11.01	2.76	6.26	2.28	2.46	3.69	3.37	1.43	5.6
Candida	3.89	1.49	0.84	11.87	5.05	2.96	0.78	3.05	8.8	10.34	2.85	4.82	5.84	1.42	1.09	0.940135	1.02	6.32	7.13	1.16	6.7	13.93	4.8	1.47	12.95	13.77	10.92	12.66	0.91	5.31	2.44	2.27	1.76	2.2	0.99	4.68
Candida	3.57	2.46	3.91	12.79	8.32	4.22	2.27	4.67	6.17	9.78	1.93	1.51	9.75	3.88	4.3	3.41363	7.48	10.26	8.89	4.6	8.48	14.1	5.69	2.74	12.75	13.53	10.04	12.68	2.2	8.09	3.95	4.07	7.68	4.79	2.52	6.51
Candida	4.09	5.03	2.23	12.16	6.88	3.74	1.85	1.85	12.55	12.6	5.14	9.99	7.85	10.54	3.35	1.58868	5.47	8.09	8.2	3.14	11.08	13.25	7.61	1.37	12.04	12.34	11.72	12.24	6.81	8.48	1.61	3.76	7.91	2.72	3.05	7.67
Candida	3.49	4.2	1.75	11.83	8.46	6.95	3.76	4.11	10.1	11.03	3.67	4.99	8.66	3.33	3.21	2.09958	7.38	8.41	8.6	2.6	8.71	13.98	5.57	2.01	12.62	13.94	10.1	12.77	3.65	7.27	3.31	2.84	5.11	4.37	2.27	5.85
Candida	4.72	6.01	3.48	12.77	9.03	4.89	2.88	3.83	10.61	8.56	1.41	8.2	7.14	4	3.42	3.54253	5.31	9.34	8.98	2.98	8.89	13.49	7.06	2.13	12.01	14.04	10.97	12.65	6.91	9.01	2.34	3.04	8.21	4.48	4.01	6.81
Candida	3.93	5.15	5.32	13.04	8.32	6.23	3.23	4.01	11.2	13.21	6.21	5.37	9.71	2.35	4.38	2.03078	7.07	8.15	9.04	3.09	9.96	14.15	7.46	2.05	13.02	13.61	10.98	12.66	6.71	7.21	3.67	4.23	9.82	3.64	3.27	6.8
Candida	5.11	3.96	4.55	12.51	9.57	6.42	3.61	6.66	11.57	12.67	5.38	6.89	10.76	5.3	3.89	3.40704	7.53	9.86	9.53	5.04	9.72	13.72	7.9	2.59	12.05	13.31	11.09	12.74	6.69	9.02	4.45	4.48	8.04	5.28	3.68	7.62
Candida	4.16	4.86	1.43	12.48	6.75	4.5	2.72	5.86	11.5	9.03	1.91	9.44	7.06	2.02	4.07	1.63398	5.03	7.77	8.9	2.66	8.62	13.82	5.57	1.81	12.65	13.92	11.15	12.83	3.39	6.86	2.87	2.04	5.33	4.01	2.36	5.02
Candida	4.17	2.37	2.76	12.54	7.24	4.72	2.52	4.05	9.2	10.82	3.19	4.39	6.93	2.47	4.37	1.79311	5.52	9.46	8.65	2.39	8.84	13.41	5.82	1.74	12.46	13.37	11.02	12.37	3.93	7.55	3.35	2.98	4.24	3.62	2.37	5.87
Candida	2.38	3.47	1.67	11.68	6.06	4.08	1.3	2.93	9.23	11.37	2.86	4.25	6.56	2.57	1.27	0.988829	1.02	6.88	7.43	1.75	6.67	13.72	4.27	1.25	13.23	12.81	8.8	12.14	4.76	5	2.48	1.55	2.24	2.02	1.3	4.93
Candida	4.6	3.76	4.83	11.65	7.95	3.89	1.88	4.7	11.43	8.43	0.82	9.49	6.04	4.21	2.92	2.83718	1.58	8.02	7.84	2.24	8.72	13.66	6.84	1.89	11.83	12.2	10.33	12.58	2.52	8.9	2.48	3.81	3.57	3.77	2.08	7.44
Candida	3.04	3.25	2	12.04	7.87	5.09	2.41	3.05	10.9	7.72	0.82	7.82	4.04	1.95	2.41	1.32598	1.47	8.43	8.05	2.04	8.66	13.81	5.32	1.13	12.77	11.79	9.05	12.37	6.09	7.46	1.97	3.65	4.45	2.85	2.03	5.88
Candida	3.84	2.77	2.88	11.71	7.1	3.57	1.32	4.03	10.61	10	1.72	7.83	6.08	2.38	2.86	1.39188	3.04	7.78	8.33	1.99	8.56	13.85	5.31	1.53	12.22	13.78	10.52	12.65	3.82	7.11	2.8	2.64	4.47	2.96	1.36	5.95
Candida	3.71	6.75	4.13	12.34	7.63	2.89	1.21	3.91	12.84	12.68	5.26	10.85	8.52	1.17	3.38	2.2728	4.76	8.98	8.17	3.31	11.16	13.39	7.13	1.64	11.97	12.72	10.86	12.31	9.61	8.67	2.93	4.8	8.25	3.09	4.56	7.49
Candida	3.4	0.98	2.79	11.53	6.84	2.9	1.22	4.97	9.2	10.57	2.15	3.2	8.26	1.84	2.41	1.40332	4.93	7.91	8.21	3.01	7.14	13.88	5.46	1.37	12.65	13.62	10.31	11.24	1.37	6.47	3.53	2.55	4.17	2.7	1.99	5.58
Candida	4.02	1.72	3.23	12.6	6.25	3.61	1.39	2.75	10.3	12.83	5.36	3.91	8.4	1.11	1.81	0.940135	3.73	7.07	7.17	1.99	8.51	13.9	6.83	1.08	12.8	13.38	10.84	12.43	3.51	6.46	2.92	1.7	5.25	2.25	2.23	5.55
Candida	4.85	6.57	3.66	12.49	8.27	4.36	2.19	5.34	10.81	11.15	3.51	6.43	8.76	3.86	3.62	2.95119	7.08	9.07	8.46	3.05	9.01	13.72	7.49	2.38	12.3	13.62	11.25	12.78	6.47	8.22	2.74	3.56	6.31	4.38	4.26	6.31
Candida	3.21	4.27	3.13	12.73	7.79	5.14	2.69	2.79	11.11	13.5	6.18	7.88	8.95	1.39	2.89	1.68964	5.5	7.76	8.95	2.26	8.33	13.73	6.62	1.27	12.75	13.43	9.72	12.29	4.97	7.31	3.31	4.04	4.23	3.59	2.06	6.41
Candida	2.93	0.98	1.67	11.54	6.28	1.73	0.78	3.99	8.81	7.16	0.82	4.65	4.74	0.87	1.53	1.08025	1.02	6.4	6.3	1.37	4.96	14.13	3.23	1.41	13.23	12.41	8.48	11.63	2.1	5.21	3.06	1.78	1.76	2.44	1.01	4.02
Candida	2.94	5.06	1	12.09	8.14	5.13	2.79	4.17	9.93	11.07	4.21	5.87	6.16	1.84	1.97	0.940135	3.87	7.47	8.69	1.41	8.22	13.64	5.84	1.26	13.07	12.28	9.54	12.4	4.26	6.32	2.34	1.69	4.72	3.08	1.83	4.66
Candida	1.57	0.98	0.84	11.47	5.01	3.02	1.24	2.83	6.42	9.1	0.82	1.62	5.73	1.91	1.09	0.996603	1.7	5.81	6.09	1.27	5.01	13.01	3.13	1.4	13.44	12.3	7.96	11.73	1.3	4.04	2.67	1.69	1.76	2.18	0.73	3.58
Candida	3.87	4.27	2.79	12.33	6.76	4.96	2.4	2.71	10.88	11.31	4.22	7.34	7.51	1.35	3.26	0.940135	5.21	8.48	8.48	2.72	8.8	13.85	6.95	1.06	12.92	13.57	10.83	12.37	2.46	7.15	3.1	2.72	6.36	3.32	1.86	6.24
Candida	2.45	2.82	2.21	12.31	6.78	5.37	2.66	1.91	7.82	10.34	2.86	3.82	7.15	1.91	2.14	1.18781	3.87	8.18	7.82	2.8	7.75	13.62	5.68	1.06	13.15	13.07	9.26	12.16	3.31	6.43	2.56	2.27	5.03	2.54	1.56	5.06
Candida	2.02	0.98	0.84	10.76	5.17	1.93	0.78	3.46	8.03	8.97	1.38	2.81	5.62	0.8	1.09	0.940135	1.02	5.87	6.64	0.98	5.66	13.87	3.78	1.06	13.21	13.05	8.69	11.43	2.13	4.43	2.75	2.31	1.76	2.21	0.73	4.13
Candida	4.08	1.04	3.26	11.53	6.92	2.55	1.14	6.75	8.16	11.41	3.8	2.72	9.39	3.42	4.27	2.05276	6.94	9.19	9.19	3.87	6.52	13.91	5.6	2.43	12.96	12.41	10.39	12.1	2.2	6.95	4.65	2.44	5.64	5.02	2.09	5.31
Candida	4.37	5.34	4.54	13.25	8.59	3.92	2.11	5.22	11.99	12.62	4.01	10.26	9.41	3.77	4.09	2.84814	6.71	9.87	9.3	3.71	9.71	13.33	6.91	2.78	11.55	12.33	10.77	12.14	6.85	9.12	3.64	4.61	9.39	4.42	4.81	6.57
Candida	5.12	5.37	5.47	12.62	7.84	5.45	2.39	5.14	12.14	12.7	5.22	5.49	10.48	3.32	3.43	2.1182	8.19	8.84	9.54	3.79	9.26	13.55	6.95	1.84	12.21	13.27	11.33	12.59	5.41	8.21	3.85	3.54	9.94	4.24	3.15	6.53
Candida	4.28	5.28	4.41	12.18	5.93	2.6	1.18	3.29	11.35	10.37	3.01	10.17	6.3	0.91	2.68	1.02172	3.76	6.59	8.52	1.36	8.54	13.74	6.72	1.67	12.7	14.01	10.71	12.75	3.85	7.45	2.13	2.12	4.71	2.87	1.8	6.07
Candida	3.42	3.05	0.84	11.82	7.22	5.33	2.18	4.96	10.21	8.86	1.29	6.36	6.01	1.69	2.73	1.39787	4.34	8.29	7.94	2.42	8.26	13.96	4.55	1.41	12.76	13.99	10.22	12.66	5.47	6.59	3.47	3.02	5.28	2.88	1.97	5.46
Candida	2.06	0.98	0.86	11.34	4.68	0.72	0.78	2.57	9.79	7.2	0.9	7.1	2.49	0.6	1.09	0.940135	1.02	5.84	6.84	0.86	5.77	13.69	5.18	1.06	13.13	10.69	8.58	11.52	1.04	4.79	1.61	0.85	1.76	1.66	0.73	3.35
Candida	4.05	7.86	7.41	12.93	8.23	3.28	1.59	3.22	12.35	13.42	8.97	9.68	11.53	1.42	3.58	3.17441	6.01	9	9.3	4.01	10.4	13.35	7.46	1.33	11.67	11.99	10.83	12.19	9.79	9.38	3.99	5.24	11.69	3.84	4.43	8.63
Candida	4.3	4.44	3.15	13.01	8.05	4.78	2.48	3.88	10.88	11.15	3.66	8.15	7.69	2.17	2.8	1.89787	3.43	9.22	8.68	2.86	10.09	13.2	6.35	1.33	11.85	13.04	10.94	12.14	5.93	8.3	3.05	4.36	8.8	3.62	2.41	6.81
Candida	4.42	9.28	4.86	12.83	7.65	5.91	2.96	2.64	13	13.17	6.09	11.92	8.95	3.45	3.67	3.01628	3.45	9.08	9.1	2.83	10.85	13.51	7.65	1.77	11.39	12.4	10.84	12.51	10.7	10.15	3.25	5.36	9.84	3.34	5.2	9.43
Candida	4.57	4.07	4.02	12.51	7.97	3.65	2.09	6.24	10.92	10.83	2.19	8.4	8.84	4.04	4.66	3.23271	6.99	10.04	9.15	4.15	9.63	13.2	5.78	3.28	11.48	13.15	10.83	12.41	5.96	9.36	4.35	5.55	9.79	4.4	3.82	7.7
Candida	4.5	2.58	3.64	10.77	7.04	3.68	1.65	5.97	7.19	11.52	2.15	4.35	9.17	4.74	3.08	2.52407	4.76	8.76	9.55	2.38	5.88	13.86	5.76	2.58	12.87	14	10.59	12.23	1.65	6.53	4.05	2.74	3.94	5.24	2.17	5.28
Candida	3.83	2.62	2.69	12.07	6.18	3.05	0.97	5.17	11.76	10.73	2.14	7.35	8.09	1.93	1.27	1.23794	2	7.26	7.99	1.79	8.23	13.98	5.24	1.51	13.04	14.18	10.5	12.84	3.68	6.34	3.47	3.37	2.63	3.47	2.22	5.56
Candida	3.75	3.53	1.88	11.2	6.17	3.87	1.5	3.71	10.9	11.27	3.77	6.66	7.5	1.33	2.28	0.940135	4.25	7.55	8.25	1.55	7.49	14	5.45	1.27	13.15	13.6	10.17	11.4	3.41	5.79	2.34	1.09	2.9	3.15	1.45	4.92
Candida	5.01	6.26	3.63	12.1	8.67	6.56	3.45	5.84	12.78	11.51	3.47	10.17	7.99	3.25	4.14	2.4858	5.2	9.59	9.45	3.29	10.15	13.39	6.59	2.58	12.04	13.31	11.27	12.74	7.22	8.8	3.88	4.98	10.15	4.01	3.8	7.1
Candida	4.37	2.49	2.87	10.71	9.33	6.11	4.16	3.69	9.65	5.53	0.82	8.41	3.07	2.6	3.68	3.32931	1.13	7.7	8.19	1.81	8.39	13.47	5.9	1.63	11.73	13.16	10.79	11.15	3.56	8.65	1.61	3.41	3.19	4.17	2.4	6.91
Candida	3.13	3.14	1.59	11.71	7.04	4.2	2.03	2.85	7.93	9.21	1.54	5.75	8.05	2.45	2.41	1.54962	2.56	8.65	7.27	2.69	6.67	13.43	6.26	1.06	12.52	12.76	10.09	11.1	2.8	7.24	2.64	2.37	4.68	3.2	2.02	5.81
Candida	4.47	3.95	4.65	12.42	7.94	4.19	2.04	3.7	9.41	11.46	2.43	4.51	10.18	3.77	3.29	3.34803	3.71	8.85	8.21	3.65	7.92	14.02	5.65	1.92	12.28	13.53	10.94	11.12	4.69	8.39	3.4	4.03	5.25	3.56	2.43	7.29
Candida	3.76	2.47	1.48	12.21	6.39	2.51	1.28	3	11.41	7.44	0.82	6.91	4.06	1.13	2.75	0.940135	2.18	8.15	8.23	1.86	8.07	13.45	5.88	1.06	12.4	12.44	10.15	12.4	4.64	7.09	2.21	3.43	7.38	2.92	1.34	6.15
Candida	5.03	5.18	4.49	11.85	9.31	7.35	4.05	4.98	11.9	12.98	4.53	6.61	9.44	3.66	3.18	2.77106	6.54	9.58	9.47	3.49	9.27	13.52	6.57	1.6	11.91	13.1	11.1	12.76	6.55	8.04	3.94	3.85	7.33	3.68	4.06	6.61
Candida	2.61	2.49	1.51	12.06	5	1.94	0.78	3.14	11.11	10.65	3.36	6.78	6.77	0.81	1.11	0.940135	2.25	6.39	6.52	1.08	7.3	13.98	4.99	1.06	13.21	13.47	9.91	12.43	4.74	5.43	2.02	2.03	2.18	2.89	1.2	4.73
Candida	4.1	4.87	2.53	12.68	8.37	5.23	2.35	2.92	11.68	8.97	1.69	11	5.07	1.87	3.47	2.07426	1.89	8.56	7.89	2.19	10.61	13.45	7.02	1.78	12.07	13.27	11.06	12.56	4.18	8.48	2.27	3.58	5.46	3.19	2.7	7
Candida	4.05	2.31	2.32	12.25	6.83	2.96	1.18	4.26	7.96	11.23	3.04	4.79	8.15	3.3	2.68	1.63249	2.21	8.01	8.15	2.57	7.97	14.06	6.3	1.94	12.89	14.09	11.09	12.48	2.75	6.99	3.21	1.92	3.54	3.45	1.93	5.43
Candida	3.62	1.93	1.82	12.37	6.59	4.49	1.7	5.08	11.02	9.66	2.11	5.54	7.57	2.35	2.13	1.42421	3.96	8.1	8.92	2.71	8.43	13.99	4.91	1.95	12.81	14.11	10.9	12.78	4.26	6.35	3.57	2.84	4.8	4.6	1.99	5.11
Candida	5.38	6.47	4.05	12.65	9.22	6.88	3.55	5.61	11.84	13.31	4.69	6.85	11.51	3.23	4.3	3.636	9.38	9.75	9.66	4.71	9.53	13.7	7.13	4.13	11.42	12.82	11.26	12.51	6.84	9.54	4.38	5.26	9.12	5.58	4.18	8.08
Candida	5.47	6.22	5.57	13.12	10.81	9.66	6.37	5.75	11.4	13.27	4.6	9.44	11.62	5.33	5.28	3.81788	8.29	9.93	9	4.44	10.3	13.55	7.44	3.26	11.53	12.56	11.1	12.58	7.94	9.3	4.65	5.66	8.87	5.83	5.63	6.39
Candida	1.45	1.61	0.84	11.61	4.89	3.24	0.85	1.85	9.54	8.88	1.06	3.27	5.46	0.6	1.09	0.940135	1.02	4.93	6.35	0.81	4.78	13.64	1.69	1.06	13.37	12.38	7.67	11.24	0.8	3.97	2.17	1.03	1.76	1.63	0.73	3.35
Candida	5.13	5.41	4.05	12.31	7.71	4.31	1.67	4.78	12.57	12.77	5.51	9.09	9.41	2.86	3.52	1.80112	6.75	9.42	8.32	3.39	9.77	13.78	6.87	2.51	12.28	13.09	11.38	12.66	7.06	8.24	4.1	3.92	7.91	3.87	3.41	6.68
Candida	4.9	7.14	5.31	12.91	10.97	8.34	4.53	3.9	12.97	13.43	6.49	10.13	9	2.68	3.82	2.76604	5.61	8.85	8.3	3.15	10.72	13.92	7.5	1.55	12.2	12.74	11.19	12.68	8.55	7.88	4.14	4.7	9.58	4.32	4.49	7.13
Candida	4.3	2.6	2.57	12.45	8.27	4.41	1.95	5.56	8.58	11.03	2.75	4.76	8.67	3.25	2.98	2.30271	5.74	8.45	9.55	2.29	8.43	14.03	5.25	3.11	12.45	13.76	11.05	12.79	2.83	7.01	3.94	2.93	4.57	4.39	2.15	5.86
Candida	2.78	3	2.94	12.38	7.23	3.56	1.33	4	9.28	12.15	4.93	4.25	9.68	1.81	2.87	1.61944	7.06	7.73	8.94	2.89	7.95	14.13	7.06	1.82	13.17	13.55	9.34	12.29	5.44	6.93	3.51	3.72	5.47	3.83	1.55	6.71
Candida	3.92	2.4	1.78	12.46	7.5	4.93	2.37	7.03	9.96	10.05	2.01	6.95	7.92	4.38	3.91	2.42717	5.83	9.38	8.87	3.63	8.19	13.87	6.79	3.05	12.56	14.02	10.81	12.76	5.88	7.15	3.64	2.94	6.66	4.8	2.45	6.09
Candida	2.98	1.25	1.11	12.18	6.17	1.41	0.78	4.37	8.44	9.79	1.36	3.97	6.04	1.54	2.34	0.940135	1.3	7.69	8.45	1.79	7.03	14.1	4.54	1.26	13.01	12.4	9.96	12.69	1.84	5.16	3.39	2.07	3.93	3.46	0.73	4.49
Candida	3.52	2.55	2.59	12.28	7.93	5.14	2.33	3.87	10.18	10.17	2.55	5.38	7.93	2.31	3.14	1.56541	6.46	7.42	8.46	2.51	8.14	14.16	6.87	1.55	12.79	13.98	10.33	12.71	4.84	6.28	2.22	3.04	5.13	3.27	2	5.94
Candida	4.14	3.73	3.56	12.75	6.98	3.71	1.31	3.19	10.64	13.6	7.85	3.56	10.6	2.34	3.04	1.20239	8.02	7.79	9.16	2.97	8.93	14.04	6.43	2.9	12.72	13.52	11.17	12.58	3.01	7.41	3.16	3.3	6.68	3.99	1.78	6.46
Candida	3.79	2.25	3.7	12.33	6.62	2.45	0.78	4.53	7.81	12.7	4.19	6.11	9.24	1.61	2.25	1.02683	2.31	6.78	7.95	1.8	7.11	14.04	5.41	2.29	13.07	13.63	10.84	12.37	1.89	6.32	2.84	1.88	2.87	3.28	1.69	5.63
Candida	4.44	2.63	4.49	12.84	6.38	2.42	0.78	2.65	11.34	13.63	7.27	5.82	9.7	1.92	2.11	1.17632	4.19	6.73	8.3	2.83	9.44	14.12	7.43	1.82	12.91	13.75	11.5	12.64	2.65	7.77	1.61	3.27	6.43	3.44	1.86	6.81
Candida	4.75	5.97	3.83	12.75	7.51	5.43	2.29	5.83	12.41	11.34	3.69	11.1	8.64	2.51	2.6	1.53877	5.4	8.15	8.27	2.78	9.36	13.73	5.93	1.46	12.39	13.34	11.18	12.66	8.15	7.8	3.68	2.76	6.21	3.44	3.86	6.07
Candida	4.29	2.75	3.83	12.72	5.97	2.14	0.78	2.83	10.32	12.71	5.77	5.28	8.62	1.31	1.98	0.940135	3.12	7.5	7.79	2.05	8.3	14.17	7.24	1.44	12.92	13.89	11.22	12.62	3.38	6.55	2.48	3.06	4.7	3.3	2	5.5
Candida	4.84	4.05	4.17	12.5	7.33	3.87	1.34	5.58	10.46	12.58	4.62	7.09	10.61	2.21	2.45	1.42404	6.21	7.54	8.16	3.15	7.93	14.17	7.38	1.61	12.61	13.82	11.61	12.64	3.88	7.31	3.52	3.43	5.02	3.83	2.79	6.56
Candida	4.28	3.4	5.84	13.13	8.27	6.37	3.61	4.92	9.25	10.09	2.79	4.82	10.24	4.7	4.57	3.50887	6.35	10.48	8.93	4.81	10.42	13.91	4.4	2.53	11.73	13.52	10.86	12.63	6.02	8.96	4.95	5.86	8.84	4.89	3.8	6.64
Candida	4.42	2.78	2.47	12.65	8.41	5.61	2.68	5.39	9.49	10.43	3.34	4.43	9.19	3.91	2.99	2.07354	6.93	10.13	9.34	4.14	8.86	13.99	5.21	2.32	12.28	14.05	11.08	12.75	4.44	6.96	3.93	3.86	8.6	5.16	2.57	5.68
Candida	1.36	2.46	0.84	12.1	5.04	2.27	0.78	5.32	10.96	5.93	0.82	8.06	2.48	1.17	1.35	0.940135	1.02	6.57	7.57	1.25	6.29	14.01	3.02	1.06	13.37	9.32	7.54	12.71	3.65	4.56	1.65	1.16	1.76	2.55	0.73	3.51
Candida	2.8	2.13	1.41	11.94	7.04	2.08	0.78	6.55	10.73	9.55	2.8	4.93	7.65	2.1	2.02	1.29513	4.77	8.08	8.93	2.46	7.41	14.04	5.01	1.69	13.16	13.52	10.14	12.53	4.04	6.02	4.2	2.12	2.65	4.5	1.39	5.16
Candida	2.03	2.85	3.18	12.05	5.11	2.09	0.78	1.61	10.43	10.59	3.11	6.74	4.89	0.93	1.37	0.940135	1.27	6	6.72	1	7.3	14.24	6.08	1.14	13.53	13.59	8.68	12.28	2	5.69	1.87	2	1.76	1.9	1.08	5.36
Candida	3.54	4.45	1.51	12.59	6.42	4.2	1.33	3.66	11.88	11.48	3.87	9.36	6.41	1.31	1.85	1.062	2.84	6.4	7.98	1.09	8.53	14	5.79	1.28	12.99	13.83	10.71	12.79	6.04	6.33	2.67	2.33	3.65	1.96	2.26	5.15
Candida	4.77	3.72	3.38	12.55	6.46	3.99	1.33	5.16	12.39	11.6	3.59	8.13	8.1	1.49	2.51	1.44931	6.99	8.39	9.06	2.46	9.32	13.83	4.64	1.6	12.43	13.34	11.23	12.76	5.49	7.18	3.73	2.88	6.97	3.51	2.93	5.65
Candida	5.05	5.97	4.01	12.52	7.1	3.17	1.19	4.46	12.15	13.51	6.08	8.92	9.94	2.73	3.28	1.96008	6.8	8.15	7.86	2.98	9.39	13.86	6.64	1.7	12.47	12.99	11.28	12.71	5.88	7.45	3.72	3.33	4.83	3.94	3.53	6.25
Candida	4.37	3.64	2.91	12.07	6.82	3.11	1.05	3.58	10.72	10.91	1.92	7.4	8.01	2.31	1.89	1.56148	3.87	6.71	7.25	1.79	8.04	13.97	5.83	1.51	12.48	13.73	10.69	12.57	2.63	7.07	2.89	2.64	2.82	2.72	2.7	5.47
Candida	3.54	2.09	1.21	12.32	5.88	4.21	1.4	5.36	10.32	10.6	2.07	7.45	7.04	2.35	2.71	0.956593	3.73	7.32	7.61	2.97	7.8	14	4.83	1.55	13.2	13.8	10.23	12.74	4.07	6.05	3.13	2.13	3.75	3.48	1.71	5.02
Candida	3.53	1.99	2.12	12.26	6.01	4.11	1.21	3.71	10.31	11.42	2.93	5.43	8.16	1.97	2.14	0.940135	1.02	6.72	7.83	1.57	7.03	14.13	4.47	1.06	13.06	14.06	10.55	12.66	2.74	5.33	3.13	1.76	2.73	3.02	1.23	4.9
Candida	1.98	2.06	0.84	11.74	4.8	2.87	0.94	1.94	9.27	7.88	1.07	6.23	4.25	1.06	1.18	0.940135	1.02	5.25	5.02	1.11	5.99	13.59	2.93	1.06	13.4	11.46	8.58	11.82	0.52	4.69	2.34	1.92	1.76	1.66	0.73	4.47
Candida	2.28	2.03	0.84	10.92	5.89	5.77	2.03	3.74	8.68	8.79	1.31	5.73	5.23	1.36	1.09	0.940135	1.16	4.74	2.89	1.91	5.75	13.99	3.85	1.06	13	11.54	8.19	11.42	3	4.43	2.85	1.36	1.76	2.09	1.23	4.13
Candida	3.39	1.38	1.78	12.58	7.02	3.49	1.36	4.73	10.05	9.85	2.15	3.42	8.16	1.79	2.88	1.15204	7.9	8.65	9.66	3.03	10.04	14.17	5.59	1.68	12.9	14.06	10.44	12.79	4.03	6.83	2.3	4.51	6.01	5.25	1.48	6.01
Candida	2.7	3	2.69	10.38	5.78	2.48	0.78	2.6	9.64	10.99	3.88	7.1	7.75	0.8	2.84	0.940135	4.11	6.57	8.78	2.42	7.49	13.85	6.45	1.06	13.31	12.88	8.56	10.24	2.98	5.99	2.63	1.16	4.35	2.93	1.08	5.33
Candida	2.4	1.55	0.84	11.5	5.62	4.22	1.27	1.97	9.49	7.15	1.02	5.85	4.06	0.77	1.09	0.940135	1.02	4.41	4.66	0.81	5.91	13.86	3.09	1.06	13.39	11.87	9.08	12.5	2.54	4.26	1.61	1.59	1.82	1.7	0.73	3.44
Candida	2.79	2.7	1.14	12.24	7.9	5.44	2.04	3.64	10	8.36	1.5	4.57	6.83	3.01	3.08	1.82481	2.7	8.67	8.76	3.27	8.25	14.23	6.45	1.68	13.24	12.68	8.9	12.65	2.53	6.43	3.29	3.3	6.51	3.46	1.93	5.84
Candida	4.17	3.92	3.78	11.39	7.81	5.36	1.84	3.19	9.06	12.27	4.52	6.77	7.94	2.35	2.76	1.64636	2.59	7.78	8.47	3.07	7.96	14.21	7.15	1.06	13.14	14.12	10.78	10.16	2.72	7.07	2.87	2.19	4.4	3.46	2.03	6.76
Candida	2.86	1.29	2.19	10.45	7.37	4.39	1.88	4.63	5.4	6.37	0.82	1.85	7.64	4.99	2.77	2.79487	3.17	8.4	8.11	2.52	5.44	13.97	3.71	1.35	12.76	13.25	8.97	10.91	2.36	6.44	2.62	2.48	4.7	3.1	2.2	4.47
Candida	3.32	2.69	2.16	12.1	6.98	2.42	0.78	4.13	11.22	10.01	2.1	6.89	6.52	2.9	2.36	1.37389	4.17	9.12	8.94	3.09	7.69	14.21	6.43	1.15	13.31	13.33	9.46	12.3	0.85	6.63	2.87	1.93	5.29	3.28	1.41	5.61
Candida	4.53	3.91	4.11	11.94	7.04	3.66	1.34	3.25	11.38	12.64	5.22	5.25	9.67	2.43	3.33	1.76717	6.91	8.97	8.97	3.45	9.4	13.85	6.65	1.59	12.4	13.51	11.11	12.66	3.27	7.75	3.31	3.99	8.75	4.04	2.76	6.51
Candida	4.93	4.51	3.67	12.83	8.08	4.08	1.87	4.4	11.92	13.52	6.26	6.4	11.31	2.34	3.79	2.52632	8.84	9.07	9.57	3.75	9.77	13.71	6.86	1.9	12	13.02	11.23	12.43	6.09	8.27	4.03	4.64	10.39	4.81	3.09	6.65
Candida	4.29	3.19	4.8	12.69	7.98	4.79	2.21	5.34	9.71	12.46	4.68	2.86	11.03	3.66	4.23	2.79445	8.87	9.76	10.11	3.85	9.12	13.93	5.82	3.15	12.18	13.7	10.84	12.57	3.69	7.88	3.84	3.95	7.15	4.96	3.02	6.45
Candida	1.32	0.98	0.84	10.67	5.06	3.4	0.78	1.34	7.66	6.11	0.82	2.28	3.83	0.6	1.09	0.940135	1.02	1.85	2.43	0.81	4.19	13.04	1.44	1.06	12.17	10.02	6.61	11.06	1.29	2.75	1.88	0.81	1.76	1.29	0.73	2.6
Candida	3.55	3.14	2.8	12.73	8.2	6.12	2.97	4.38	8.9	8.96	2.27	2.77	9.44	3.45	4.53	2.51563	9.45	10.69	9.56	4.4	9.75	13.97	5.89	2.54	12.48	14.04	10.7	12.57	5.54	7.9	3.47	4.69	7.71	5.02	2.91	6.33
Candida	2.55	3.85	0.84	11.67	6.44	4.18	1.17	2.73	9.3	9.48	2.49	6.75	4.68	2.08	2.09	0.956068	1.67	7.19	6.99	1.78	7	14.16	6.22	1.25	13.28	13.3	9.08	12.02	3.18	5.65	2.5	2.43	4.36	2.44	1.44	5.63
Candida	2.23	1.6	1.28	12.25	5.6	2.11	0.78	3.63	9.96	11.29	3.22	5.57	6.1	0.6	1.13	0.940135	3.67	6.6	8.21	1.92	6.63	13.97	2.89	1.6	13.4	13.35	8.91	12.54	1.25	4.88	3.14	1.77	2.19	3.92	0.92	3.81
Candida	2.9	4.79	3.32	11.27	6.14	3.96	1.37	3.46	10.7	10.3	3.17	8.33	5.95	2.18	2.5	1.3195	1.71	7.21	7.38	2.95	8.01	14.27	6.55	1.51	13.41	12.82	9.21	11.43	3.5	7.05	2.94	2.42	4.09	2.83	1.53	6.37
Candida	3.03	2.87	0.84	12.23	7.13	5.51	2.11	4.44	9.59	9.36	1.7	4.17	8.05	2.52	2.45	1.60041	5.18	8.82	8.49	2.91	8.94	14	5.42	1.43	12.98	14.08	9.76	12.58	3.42	6.19	3.17	2.94	7.32	3.23	2.33	5.6
Candida	1.28	1.06	0.84	11.69	6.16	2.89	0.87	3.16	9.06	7.62	1.72	3.72	5.57	0.89	2.4	0.940135	5.96	7.5	8.45	2.34	8.46	13.52	4.41	1.16	13.27	9.73	8.04	12.39	4.01	5.52	2.57	2.7	3.15	3	0.73	4.46
Candida	4.92	4.92	4.67	13.1	8.29	4.37	2.13	6	11.66	11.57	2.96	7.48	10.03	3.12	3.28	3.04921	7.4	9.61	8.88	3.65	9.52	13.71	5.91	2.07	11.92	13.24	11.01	12.43	7.11	8.66	4.23	5.16	6.47	4.9	3.81	7.44
Candida	1.89	0.98	1.25	8.85	9.36	3.27	2.64	8.68	3.35	1.47	0.82	2.84	3.8	6.21	3.05	4.22588	1.41	7.98	8.63	2.52	4.83	14.08	5.36	2.75	13.26	4.55	5.86	7.21	1.07	6.9	1.61	1.78	4.36	5.48	2.87	5.47
Candida	1.43	0.98	0.84	11.43	5.44	2.93	0.78	3.75	7.27	7.67	0.94	1.83	5.47	0.88	1.26	0.940135	1.02	7.13	6.24	2.92	4.44	12.95	2.77	1.06	12.25	10.82	6.31	11.45	1.3	3.79	2.83	0.84	1.96	1.76	0.73	3.38
Candida	4.73	3.14	4.83	13.08	7.89	4.07	1.71	5.19	12.46	12.48	4.65	7.71	9.87	3.3	4.36	2.5815	9.57	10.14	9.52	4.04	10.67	13.79	7.27	2.87	12.18	13.47	11.12	12.47	7.98	8.03	3.24	4.17	9.07	4.06	3.51	6.22
Candida	2.65	2.77	1.77	11.98	6.25	3.77	1.27	5.7	10.88	8.63	1.18	7.68	6.25	1.35	1.09	0.940135	1.02	6.28	7.18	1.42	6.76	14.12	3.76	1.36	13.3	13.81	9.62	12.68	2.13	5.39	3.08	1.7	1.85	1.97	1.39	4.84
Candida	4.47	2.79	2.6	12.17	7.57	5.09	2.4	5.97	9.52	9.14	1.44	5.04	8.19	4.97	4.14	2.76991	6.31	10.13	9.37	3.83	8.18	13.91	6.14	3.23	12.57	13.58	10.75	12.79	1.6	7.78	3.52	3.17	5.96	5.41	2.92	5.82
Candida	5	6.21	6.61	12.81	8.15	5.02	2.22	4.64	12.8	11.44	3.67	9.79	8.1	3.06	3.81	2.11809	5.92	9.03	9.23	3.22	9.72	13.69	7.38	1.55	11.71	12.8	11.16	12.56	6.78	8.77	3.31	4.85	7.77	3.81	4.19	7.29
Candida	3.62	2.01	1.82	12.67	6.1	3.1	0.91	4.13	11.37	10.42	2.6	6.98	7.33	0.99	1.09	0.940135	1.02	5.61	8.06	0.81	7.38	13.9	4.08	1.2	12.95	13.97	10.42	12.6	2.69	5.93	2.27	3.05	2.58	2.48	1.48	5.14
Candida	1.55	1.41	0.84	11.43	5.45	2.88	0.93	3.71	9.14	7.26	1.26	4.94	4.41	1.06	1.24	0.940135	2.13	6.82	7.83	1.56	7.03	13.83	4.66	1.06	13.37	11.73	8.37	12.3	2.52	4.61	2.03	1.67	3.49	2.69	0.73	3.78
Candida	2.31	5.98	1.46	12.47	10.11	8.85	5.15	4.03	10.07	9.77	5.78	4.62	6.06	2.33	3.13	1.75856	2.94	7.52	7.81	2.39	8.59	14.13	3.52	1.37	13.19	13.56	8.36	12.69	4.75	5.01	3.11	2.01	6.47	4.02	3.24	4.41
Candida	4.39	5	4.67	12.74	9.85	8.49	5.12	4.85	11.01	12.13	6.5	4.9	10.29	3.46	3.32	2.7985	7.08	9.79	8.46	4.26	10	13.75	5.83	1.93	11.97	13.6	10.98	12.59	6	8.53	4.29	4.99	6.32	5.13	3.18	7.34
Candida	1.77	3.43	1.58	10.87	5.31	2.28	0.78	2.19	8.37	8.84	1.96	4.9	4.99	1.05	2.63	0.940135	1.02	7.06	7.36	1.91	6.87	13.54	5.68	1.06	12.77	10.97	6.97	10.22	1.6	4.59	2.14	0.92	2.48	1.78	0.73	4.31
Candida	2.24	1.63	2.29	10.91	7.26	4.57	1.55	3.9	8.58	8.65	1.68	5.27	6.31	2.56	2.91	1.258	3.88	8.62	8.15	3.53	6.41	13.76	5.38	1.25	13.33	12.36	8.45	10.33	1.59	5.43	3.42	1.19	3.43	2.71	1.31	5.66
Candida	3.73	5.96	5.24	12.57	7.16	4.36	1.74	3.96	12.35	12.2	4.42	9.55	7.63	2.32	3.36	2.12267	3.16	8.37	8.43	3.62	9.84	13.96	5.88	1.57	12.63	13.8	10.98	12.74	6.75	8.01	3.31	4.43	6.53	3.39	2.6	7.34
Candida	4.44	9.16	7.74	13.1	11.2	9.43	5.65	4.21	12.77	13.62	7.91	8.42	12.12	4.43	5.98	4.76191	9.57	10.09	8.81	4.82	10.88	13.45	6.16	3.37	11.07	11.89	10.93	12.46	10.87	10.02	5.2	6.47	11.11	5.81	6.8	6.98
Candida	3.65	4.53	0.92	12.56	8.65	6.05	2.7	5.57	10.46	10.15	4.05	4.8	9.03	3.86	2.98	2.44512	7.57	9.53	8.7	3.95	8.78	13.96	4.53	2.25	12.48	14.12	10.03	12.74	5.22	7.54	3.8	4.43	5.98	5.11	2.52	6.7
Candida	3.95	1.5	0.84	12.45	7.56	3.35	0.87	4.01	9.29	11.25	3.12	2.77	8.1	2.81	2.76	1.89954	4.5	8.31	8.2	3.19	8.47	14.16	5.94	1.68	12.81	14.06	10.48	12.67	2.66	6.92	3.51	3.16	3.28	3.71	1.45	6.3
Candida	4.32	2.32	2.81	13.12	6.89	3.89	1.43	5.15	10.78	11.62	3.03	4.83	9.28	2.64	2.84	1.44471	5.7	9.01	9.3	3.9	8.03	13.94	6.07	1.9	12.74	13.99	10.57	12.45	3.57	7.08	3.56	2.34	7.88	3.76	2.21	5.86
Candida	4.48	2.82	4.82	12.93	8.54	5.42	2.06	4.76	12.1	12.79	5.94	5.43	9.76	2.62	4.3	1.67713	9.31	9.04	8.91	3.31	10.17	13.98	7.14	2.29	12.66	13.75	11.17	12.82	6.24	7.53	3.49	4.06	7.7	5.19	2.74	6.22
Candida	5.36	5.46	5.36	12.62	8.52	4.4	1.48	5.06	12.23	11.98	2.55	10.49	8.78	3.94	4.4	3.79709	4.35	9.47	9.49	3.94	9.31	13.69	6.52	2.63	11.57	12.93	10.88	12.34	4.65	9.64	3.73	4.93	5.31	4.45	4.19	8.43
Candida	4.26	3.56	3.82	12.92	7.02	3.08	0.78	5.05	12.13	12.49	5.95	7.28	9.53	3.25	2.81	2.0471	7.65	9.64	9.31	4.34	10.21	13.84	6.4	2.09	12.39	13.84	10.98	12.7	6	8.33	3.82	5.48	7.73	5.07	2.43	7.51
Candida	4.99	7.3	5.93	13.49	8.01	4.51	2.19	3.83	13.33	14.15	8.19	12.25	10.86	2.31	3.85	2.78327	8.24	9.9	9.61	5.16	12.05	13.51	8.44	2.51	11.74	12.35	11.64	12.57	9.73	9.83	4.05	6.01	12.92	4.65	5.79	8.58
Candida	4.72	7.18	6.74	12.83	10.18	4.23	2.12	6.54	12.01	11.76	5.26	10.75	10.87	3.78	4.19	4.15478	5.41	9.73	9.58	4.54	10.1	13.59	6.63	2.25	11.05	12.41	10.87	12.51	10.55	10.38	4.42	5.55	6.37	4.52	5.18	9.36
Candida	4.11	4.39	3.49	12.44	7.2	5.63	1.95	5.66	11.84	11.53	4.01	9.55	6.1	0.91	1.86	0.961944	2.38	7.14	8.56	1.35	8.82	13.99	5.16	1.43	12.87	14.07	11.17	12.71	4.81	6.45	2.66	2.03	4.37	2.87	2.15	5.95
Candida	4.3	3	2.4	12.32	7.4	4.16	1.65	4.69	11.52	9.96	2.53	6.91	8.67	2.79	3.77	1.95073	8.04	9.39	8.62	3.63	9.36	13.94	6.08	1.92	12.23	13.9	10.82	12.77	4.85	7.43	3.41	3.5	7.51	4.89	2.22	6.11
Candida	1.28	1.16	0.84	10.68	4.35	3.38	0.78	4.16	6.85	1.47	0.82	4.72	0.59	1.19	1.09	1.09919	1.02	4.29	3.64	0.81	4.98	13.51	0.59	1.11	12.36	3.28	3.96	12.54	2.03	2.87	1.61	-0.58	1.76	2.44	0.73	2.21
Candida	4.49	4.61	3.51	12.2	9.5	5.37	2.94	4.49	11.48	11.05	2.27	6.19	9.87	5.73	4.17	4.48076	5.96	9.23	8.5	3.6	9.41	13.7	6.47	1.76	11.85	13.8	10.75	12.32	7.29	8.86	3.72	4.42	5.34	4.84	5.27	7.26
Candida	4.26	6.27	5.21	13.17	8.68	6.17	2.96	3.37	12.42	13.38	7.12	8.74	9.72	1.63	3.29	2.02152	5.52	8.48	8.86	3.02	10.81	13.89	6.76	1.53	12.15	13.22	11.14	12.63	7.9	8.04	3.14	4.12	8.07	4.33	3.44	7.03
Candida	4.72	2.3	1.68	12.52	8.1	4.72	2.08	7.01	10.76	8.21	1.56	3.2	9.38	6.34	3.61	3.62785	7.71	10.24	9.07	4.68	8.59	13.64	4.93	3.26	11.97	14.09	10.72	12.76	4.58	8.31	5.14	2.2	7.65	5	3.05	5.94
Candida	3.66	3.66	3.76	12.69	7.17	5.37	1.75	4.59	11.51	11.93	5.51	6.58	9.44	2.15	2.96	1.44702	6.51	8.28	8.44	2.23	10.31	14.03	5.4	1.61	12.73	14.07	10.74	12.9	4.9	7.03	3.26	3.72	6.46	4.84	2.38	6.19
Candida	3.83	7.23	5.8	12.81	7.47	4.51	2.08	2.15	12.15	14.2	7.84	9.66	8.47	2.18	3.75	1.66826	4.54	7.62	8.65	3.18	9.37	14.16	8.24	1.63	13.05	13.42	10.89	12.48	8.03	7.53	2.05	3.63	6.63	3.34	3.86	7.19
Candida	5.21	5.16	2.74	12.96	8.61	6.43	3.21	5.18	11.29	12.92	6.64	6.62	10.14	2.03	3.72	2.0179	7.21	8.56	9.81	2.9	9.87	13.91	5.73	2.26	11.98	12.84	11.47	12.55	5.84	7.75	4.13	3.09	6.88	4.41	3.73	6.61
Candida	4.47	6.44	5.38	12.59	7.13	3.39	1.11	3.23	12.64	12.14	5.28	10.8	7.21	2.25	2.84	1.94961	3.84	8.59	8.2	2.92	9.14	13.87	7.09	1.44	12.55	13.62	10.98	12.61	6.67	8.04	3.23	4.25	5.33	3.48	3.48	7.08
Candida	4.86	7.26	5.52	13.23	8.39	4.98	2.02	3.67	12.7	14.15	9.11	9.93	9.98	2.18	4.06	2.71731	6.69	8.34	9.21	3.16	11.41	14.18	7.94	1.83	12.13	12.96	11.3	12.92	9.31	8.24	3.49	4.18	8.82	4.49	5.03	7.41
Candida	5.11	4.84	4.28	12.39	9.3	7.39	4.05	6.98	12.05	13.04	5.96	6.42	11.48	4.95	5.17	3.53349	9.8	10.76	9.38	5.68	10.55	13.57	5.77	3.52	11.71	13.03	11.16	12.78	8.28	9.18	5.49	5.38	8.31	6.25	3.78	7.65
Candida	5.46	4.6	6.57	13.19	8.68	5.93	3.17	4.86	12.96	14.09	6.45	9.3	11.76	4.84	4.77	4.06171	7.82	9.41	9.55	5.48	11.98	13.82	8.24	2.31	11.98	13.06	11.35	12.73	8.9	9.88	3.79	5.31	12.07	5.9	5.35	9.21
Candida	4.8	3.33	4.88	12.68	7.58	3.89	1.27	6.52	12.18	12.34	3.82	7.28	10.25	3.35	4.56	2.7253	8.02	9.54	8.94	4.48	9.12	13.72	6.08	2.26	12.36	13.49	11.18	12.71	2.9	8.09	4.55	2.8	7.07	4.95	3.5	6.25
Candida	4.19	5.35	5.21	13.49	9.21	8.56	5.1	4.57	10.95	12.75	5.41	7.11	10.61	4.32	4.88	3.50804	8.2	10.01	9.37	4.27	10.37	14.01	6.12	2.61	12.33	13.59	11.15	12.58	8.01	8.42	3.84	4.57	9.84	5.17	4.42	6.43
Candida	5.03	5.32	3.7	13.1	9.38	6.97	3.73	6.6	12.49	12.09	4.51	7.57	10.18	3.49	3.25	2.39566	7.22	8.86	9.32	4.15	9.85	13.75	6.8	2.4	12.46	13.8	11.37	12.74	5.87	8.08	4.77	3.23	7.33	5.25	4.15	7.03
Candida	4.85	4.52	5.43	12.52	7.81	5.2	2.17	5.21	12.63	11.41	2.93	8.26	8.27	4.18	2.96	2.89648	3.47	8.5	7.74	3.27	9.65	13.7	7.16	1.78	12.12	13.77	11.23	12.75	6.43	8.54	3.63	3.23	5.94	4.01	3.9	7.02
Candida	4.32	5.83	6.36	12.92	8.56	5.98	2.69	4.31	12.36	13.59	7.46	7.59	9.18	3.41	3.86	2.53349	8.22	9.26	9.31	4.1	10.23	13.97	6.69	2.57	12.56	13.96	11.12	12.82	8.12	8.39	3.49	4.13	7.74	4.65	3.16	7.41
Candida	5.06	7.58	4.52	13.17	9.41	7.21	3.78	4.77	13.03	13.68	7.14	12.06	10.65	2.99	4.91	2.73846	8.72	9.88	9.56	4.25	11.7	13.42	6.59	3.56	11.48	12.26	10.97	12.46	8.81	9.11	4.36	5.48	10.57	5.35	5.33	7.41
Candida	3.86	3.98	3.72	12.19	7.73	5.58	2.41	4.48	10.54	11.38	3.65	4.74	8.3	3.45	2.82	1.90186	4.75	7.42	7.54	3.46	7.83	14.18	5.09	1.49	12.98	14.25	10.62	11.82	3.93	6.94	3.3	1.68	5.07	3.3	2.34	5.68
Candida	4.52	2.84	2.46	12.55	7.83	5.4	2.01	4.59	11.4	11.3	2.7	7.41	8.03	2.89	2.94	1.90181	4.24	7.92	8.28	2.37	9.41	13.93	5.98	1.54	12.5	13.86	11.29	12.69	5.49	6.85	3.62	2.01	4.21	4.18	2.64	5.75
Candida	4.63	5.11	6.16	12.33	9.67	8.13	4.55	4.17	12.15	12.13	4.05	7.38	9.85	5.11	3.84	3.57268	6.44	9.96	9.35	4.65	10.08	13.67	6.54	2.41	11.85	13.59	11	12.77	6.65	9.58	4.26	5.6	7.97	4.93	4.34	8.13
Candida	1.28	0.98	0.84	10.96	2.68	0.76	0.78	1.19	7.25	5.94	0.82	4.15	1.9	0.6	1.09	0.940135	1.02	2.82	2.46	0.81	3.26	12.84	1.27	1.06	13.08	9.7	7.01	10.52	0.52	1.87	1.61	0.4	1.76	1.42	0.73	1.8
Candida	3.96	4.58	2.59	12.48	6.38	5.03	1.52	3.01	12.25	9.95	1.31	10.63	5.15	2.03	1.9	1.19964	1.02	5.94	7.44	1.42	8.18	13.86	5.08	1.11	12.81	14.11	10.65	12.82	2.32	6.49	2.11	1.72	2.84	2.88	2.02	5.52
Candida	3.15	2.24	1.89	12.2	8.19	5.83	2.69	5.54	8.94	8.05	0.99	4.68	7.42	3.82	3.3	2.1557	6.83	9.1	9.08	3.42	8.28	13.91	3.72	2.63	12.68	13.32	9.09	12.86	4	7.24	3.25	4.34	5.71	4.13	2.16	5.95
Candida	3.81	5.91	5.61	12.56	8.04	5.32	1.97	4.96	11.75	12.09	5.32	7.48	9.36	3.9	3.07	2.38167	5.78	8.29	8.76	3.55	9.28	14.07	5.78	1.55	12.89	14.19	10.02	12.75	5.24	8.36	4.32	3.55	7.51	3.98	3.09	7.01
Candida	5	7.13	6.55	12.67	10.88	8.92	5.91	5.16	12.13	13.06	5.64	8.72	10.86	4.04	4.34	4.01653	7.74	9.87	9.43	4.33	10.08	13.83	5.85	2.32	11.44	12.4	11.05	12.74	8.05	9.59	4.34	5.92	8.56	5.46	5.77	8.17
Candida	2.68	3.3	1.58	11.96	7.13	4.61	1.35	3.23	10.68	9.74	2.89	7.03	6.77	1.84	3.97	1.25777	5.14	8.17	8.53	2.97	8.67	14.28	5.39	1.51	13.17	13.75	9.55	11.67	4.16	6.15	2.35	3.12	3.89	3.73	1.2	5.96
Candida	4.1	4.47	5.18	13.32	9.42	7.47	3.91	5.68	12.41	12.86	7.04	7.23	10.1	3.58	4.65	3.22808	7.15	10.08	9.33	4.62	11.26	13.44	5.97	2.71	11.84	12.74	10.85	12.45	8.76	8.96	4.45	6.17	9.91	5.67	4.98	6.95
Candida	5.05	6.23	5.76	12.86	9.3	6.56	3	4.72	11.86	13.39	5.05	9.21	10.83	3.42	4.28	3.44432	6.34	8.81	9.36	3.86	9.65	13.94	6.31	1.97	11.63	12.85	11.35	12.59	7.38	8.85	3.97	4.37	7.94	4.8	4.57	7.54
Candida	3.87	4.12	2.02	12.41	7.68	5.43	1.9	4.36	9.57	10.16	3.24	5.77	8.03	4.03	2.53	1.80857	2.83	8.03	7.18	2.41	8	13.97	5.51	1.61	12.79	14.14	10.58	12.91	2.72	6.61	2.79	2.21	4.84	3.11	3.15	5.02
Candida	1.73	0.98	0.84	11.73	5.26	4.51	1.15	6.16	9.97	7.52	0.82	5.85	4.05	2.55	2.04	1.02857	1.02	6.92	8.35	1.22	5.98	14.12	2.12	1.78	13.27	11.46	8.36	12.77	2.77	3.91	2.7	-0.11	1.76	2.9	1.07	3.49
Candida	3.66	2.2	2.04	12.24	7.57	5.32	2.03	4.92	11.74	10.1	3.29	6.83	7.25	2.53	2.58	1.29147	6	8.53	8.23	2.77	8.72	14.04	4.92	1.6	13.06	14.14	10.45	12.84	4.48	6.19	2.9	1.92	6.33	3.69	2.25	4.47
Candida	5.03	5.25	3.99	12.86	8.2	6	2.78	5.07	12.67	12.97	5.59	8.08	9.58	3	3.78	2.47129	7.81	8.97	9.56	3.47	10.13	13.74	6.32	1.9	12.09	13.3	11.29	12.68	5.85	8.14	4.24	4.32	6.65	4.22	2.88	7.47
Candida	4.85	3.87	3.76	12.32	8.93	5.27	2.41	8.77	11.57	9.77	1.67	5.78	9.53	4.84	3.93	2.93003	8.02	10	9.49	4.95	9.33	13.65	4.71	3	12.37	13.85	11.13	12.95	7.64	8.6	5.71	2.83	7.14	5.17	3.46	6.73
Candida	4.73	8.16	6.28	13.57	9.96	6.62	3.71	4.81	13.12	13.75	6.99	12.36	10.19	4.63	4.99	4.44305	7.01	10.57	9.34	4.87	12.24	13.26	6.4	2.89	11.4	12.57	11.04	12.42	12.21	10.24	4.94	6.57	14.28	5.02	6.75	7.59
Candida	3.23	1.61	1	12.68	6.24	2.99	0.78	5.34	10.32	10.4	2.7	5.1	7.43	3.09	3.21	1.33897	5.64	8.63	8.64	3.27	7.86	14.05	5.26	1.84	13.03	13.89	10	12.76	3.39	6.5	3.53	2.72	6.79	4.14	1.47	5.59
Candida	3.8	1.36	3.03	12.36	5.92	2.79	0.78	7.28	10.44	10.6	3.74	4.99	8.35	3.19	3.81	1.65199	4.81	8.55	9.58	3.83	8.28	13.85	4.08	3.03	12.94	14.14	10.44	12.8	3.17	6.68	4.94	2.34	4.69	5.51	1.89	5.01
Candida	4.39	7.78	5.35	13.38	10.16	7.25	3.97	6.96	13	13.66	7.06	10.29	11.74	5.81	5.58	4.69786	10.29	11.56	9.6	6.49	11.98	13.02	6.1	4.51	11.27	12.04	10.76	12.26	9.87	10.31	5.34	6.81	14.57	6.79	6.6	7.9
Candida	3.57	2.25	2.04	12.02	6.4	3.67	0.78	6.38	11.2	10.03	1.94	9.44	6.7	1.21	2.29	0.940135	1.05	7.13	7.84	1.79	7.01	13.88	5.12	1.62	12.98	12.91	10.02	12.76	3.5	6.41	3.82	1.66	2.61	2.55	1.6	5.6
Candida	3.71	6.76	5.32	13.4	9.73	5.21	2.7	3.75	12.81	12.57	4.93	10.32	8.69	3.46	4.86	3.03614	7.99	10.25	9.28	4.56	12	13.67	7.14	2.78	12.26	13.53	10.91	12.45	11.19	9.4	3.52	5.97	12.67	4.67	5.34	7.87
Candida	4.07	9.01	6.81	13.33	9.34	5.48	2.67	3.19	12.85	13.7	8.57	10.65	11.35	3.74	4.62	4.29509	8.29	10.63	9.22	5.3	12.08	13.54	6.38	2.05	11.56	12.26	10.86	12.39	11.78	10.11	4.86	6.59	13.02	5.54	6.29	9.26
Candida	4.33	3.63	3.02	12.53	8.38	6.73	3.87	8.63	10.78	7.74	2.6	5.03	8.29	4.59	5.19	2.94712	8.31	10.57	9.91	4.98	9.7	13.25	3.44	2.79	12.11	14.16	10.92	12.89	10.05	8.96	4.63	3.36	13.08	4.93	4.93	5.98
Candida	4.56	5.34	3.3	12.76	7.33	4.74	0.99	4.08	12.03	11.72	4.56	9.27	8.47	1.82	3.41	1.69398	6.58	8.73	9.59	3.43	9.93	13.94	6.11	1.57	12.47	13.8	11.06	12.87	7.13	8.08	3.22	4.43	7.76	3.72	2.82	6.83
Candida	4.5	5.57	5.19	12.97	7.27	3.53	0.78	3.9	12.64	9.59	2.36	11.08	6.26	1.27	3.52	1.78263	2.15	7.57	8.08	2.4	10.3	13.6	6.02	1.62	12.09	13.63	11.02	12.67	8.13	8.72	2.69	5.85	5.54	3.45	3.33	7.69
Candida	4.49	3.75	1.9	12.94	7.22	4.09	1.41	6	11.16	10.8	3.16	4.81	9.34	3.22	3.22	2.37957	8.69	9.6	9.3	3.99	9.16	13.92	5.61	2.18	12.15	13.94	11.02	12.62	5.82	8.2	3.74	3.31	8.9	4.61	2.95	6.38
Candida	4.03	1.8	4.32	13.34	8.87	4.66	2.35	8.58	10.16	10.3	2.47	3.83	10.72	4.69	5.12	3.35719	9.53	9.87	9.74	5.32	9.83	13.57	4.48	3.91	12.04	13.93	10.87	12.45	6.54	8.71	5.87	4.29	10.45	6.36	3.6	6.77
Candida	5.12	4.81	6.91	13.38	8.65	5.03	2.71	5.65	12.49	12.44	4.28	6.97	10.97	4.32	4.56	4.16856	9.39	10.9	9.72	4.99	10.29	13.34	5.08	3.05	11.38	12.61	11.37	12.54	6.77	9.79	5.13	6.67	12.22	5.89	5.73	7.54
Candida	3.8	1.78	2.19	12.38	7.75	6.2	3.23	5.73	7.71	9.02	1.74	2.88	8.47	3.74	4.29	2.2091	6.41	9.74	9.07	3.83	9.06	13.9	3.9	2.39	12.18	13.9	10.38	12.84	3.21	7.15	3.6	4.19	6.87	5.35	1.9	5.65
Candida	4.12	4.14	2	12.46	6.57	4.8	1.23	4.24	12.9	10	2.53	10.77	5.32	1.54	2.45	1.13301	1.99	7.39	9.21	1.99	9.3	13.8	4.66	1.54	13.02	14.28	10.67	12.95	4.29	6.47	2.52	2.11	3.75	3.13	2.19	5.03
Candida	5	5.7	3.95	12.78	7.91	5.43	2.37	4.61	12.59	12	3.19	11.33	9.49	2.75	3.86	3.15727	5.65	9.43	9.33	4.79	11.12	13.78	6.47	2.54	12.1	13.76	11.25	12.89	8.34	9.52	4.18	5.74	7.75	4.09	3.62	8.56
Candida	5.34	7.77	6.61	13.5	10.78	8.94	5.89	5.76	13.13	13.79	8.45	8.36	12.1	5	5.36	3.86515	10.28	11.71	10.18	6.01	11.88	13.21	6.89	3.9	11.34	11.88	10.93	12.3	10.42	10.21	5.5	6.53	15.12	5.93	6.74	7.49
Candida	4.15	3.16	3	12.82	9.23	7.09	3.53	5.8	9.23	11.34	5.82	4.13	8.9	2.93	4.13	1.82144	6.4	9.25	9.63	4.31	8.61	13.99	5.85	1.98	12.5	14.01	10.8	12.71	3.94	7.48	3.55	4.32	5.86	4.94	2.21	6.79
Candida	5.35	10.42	6.61	13.02	13.19	10.57	7.95	4.66	12.78	13.59	7.24	9.66	10.98	6	5.54	5.38279	9.27	11.2	9.37	4.46	10.35	13.15	6.49	3.71	11	12.27	10.81	12.49	11.63	10.38	5.41	6.5	14.2	6.62	7.65	8.57
Candida	4.06	2.98	1.95	12.44	7.77	4.4	1.69	5.73	9.58	8.65	1.3	6.04	8.94	3.79	3.11	2.91149	6.3	8.77	8.57	3.36	9.01	13.99	4.96	1.75	12.19	14.17	10.34	12.66	3.56	7.85	3.49	4.18	4.54	4.79	2.06	6.01
Candida	3.92	4.54	1.48	12.82	7.71	5	2.5	4.12	12.72	11	4.46	8.95	8.2	3.37	3.99	2.20846	8.09	9.69	9.11	3.91	11.34	13.8	5.77	2.21	12.51	13.72	11.05	12.82	9.52	8.25	3.32	5.15	10.56	4.19	3.83	6.98
Candida	5.12	5.83	5.09	13.36	7.37	5.62	2.84	4.42	12.69	12.36	4.36	11.15	9.49	3.51	3.97	2.85469	5.94	9.7	9.29	4.32	11.51	13.7	7.45	2.48	12.08	13.57	11.15	12.62	7.21	9.09	3.94	5.54	9.03	4.24	3.68	7.75
Candida	4.09	4.54	2.44	12.89	8.35	6.69	3.35	4.53	11.45	10.93	3.62	8.1	8.45	2.74	3.59	2.02848	6.96	9.08	8.66	3.31	9.72	14.01	6.08	2.04	12.57	14.16	10.68	12.86	5.16	7.57	3.22	3.28	6.1	4.28	3.21	5.78
Candida	4.86	7.73	5.46	12.43	10.65	7.72	4.47	3.5	12.94	13.37	5.05	12.03	10.31	3.26	3.98	3.75114	6.25	8.32	8.86	3.55	10.4	13.6	7.11	2.67	11.5	12.58	11.07	12.33	9.51	9.94	3.98	5.77	8.9	4.44	5.76	8.98
Candida	4.44	5.4	4.37	12.3	9.73	7.7	4.7	5.35	11.44	11.1	2.65	7.83	10.05	5.5	4.71	3.74008	8.07	9.58	8.34	3.92	9.76	13.81	6.54	2.64	11.89	13.58	10.91	12.9	8.4	8.82	3.97	5.29	6.77	4.77	4.74	6.87
Candida	5.08	4.31	3.72	12.07	8.49	6.58	3.67	5.16	12.08	11.17	1.78	10.04	8.3	4.96	4.55	3.02305	4.91	9.46	8.53	3.82	9.21	13.81	6.12	2.62	12.4	13.92	10.92	12.59	5.76	8.45	4.09	3.45	5.09	4.53	3.39	6.64
Candida	3.74	3.35	2.23	12.29	6.05	4.14	1.04	3.29	11.45	10.23	2.57	7.58	6.64	1.43	3	1.33716	3.02	8.3	7.63	2.97	8.38	14.01	4.92	1.06	12.99	13.94	9.95	12.69	2.38	6.58	3.12	2.74	6.02	3.27	1.64	5.6
Candida	4.65	7.08	6.97	13.64	8.62	5.37	2.91	4.7	13.14	13.82	8.14	8.87	10.7	5.68	4.5	3.9894	8.77	11.07	9.99	5.56	11.71	13.42	6.37	2.89	11.88	12.54	11.13	12.44	10.56	9.88	4.91	6.37	13.5	5.26	5.5	8.25
Candida	4.73	7.53	9.13	13.38	10.82	4.92	2.98	6.74	12.89	13.31	3.43	10.15	11.81	6.17	4.97	5.3705	8.77	10.94	9.73	6.28	10.46	13.14	6.96	3.67	10.69	12.04	10.91	12.62	12.15	11.18	5.44	6.93	13.96	5.38	7.82	8.7
Candida	3.15	6.33	4.2	12.46	7.85	4.14	1.58	2.66	12.18	11.24	4.14	9.79	7.6	2.11	3.46	1.72548	4.11	9.08	8.45	2.75	9.35	14.01	7.25	1.61	12.84	14.11	10.42	12.98	8.91	8.25	2.36	4	7.63	3.6	2.84	6.67
Candida	4.82	8.44	6.48	13.43	11.57	8.73	5.87	3.57	12.96	13.69	7.88	11.35	10.73	3.9	4.76	4.14553	8.35	10.85	9.4	4.96	12.09	13.02	7.08	3.52	11.27	11.91	11.09	12.33	11.44	10.17	4.99	6.39	13.81	5.22	6.68	8.68
Candida	4.99	4.01	4.47	13.09	9.01	6.45	3.68	3.61	12.04	12.62	5.07	4.53	10.36	3.65	4.52	2.86994	7.24	9.96	9.59	4.72	10.8	13.77	6.6	2.04	12.1	13.18	10.97	12.61	7.44	8.9	4.58	5.87	9.5	5.31	3.54	6.97
Candida	4.94	6.08	3.46	13.03	10.3	8.56	5.17	4.3	13.35	11.91	4.5	8.67	8.57	4.42	4.18	2.83784	5.84	10.34	9.28	4.01	11.88	13.67	7.16	2.55	12.26	13.84	11.39	12.71	9.13	9.26	3.98	4.87	10.57	5.16	3.78	7.7
Candida	5.37	5.99	4.81	12.97	8.76	5.24	2.54	4.72	12.65	11.69	3.26	11.61	8.54	3.29	4.41	3.11163	4.94	10.25	8.74	4.68	10.72	13.65	7.06	3.17	11.75	13.55	11.41	12.73	9.46	9.77	3.77	5.12	9.39	4.46	3.9	8.41
Candida	4.82	6.87	6.01	13.5	9.57	6.31	3.11	4.04	12.57	13.92	8.69	8.51	11.88	3.92	4.51	3.95933	9.14	9.53	8.95	4.71	11.26	13.85	6.6	2.49	12.1	12.75	11	12.57	8.57	9.64	4.74	6.71	11.88	5.72	5.64	8.51
Candida	5.5	6.67	4.15	13.54	8.04	6.26	3.4	4.34	12.79	13.44	5.98	10.35	10.56	4.68	4.8	3.17556	9.18	10.86	9.73	5.78	11.72	13.65	7.1	3.56	11.87	12.97	11.26	12.47	7.98	9.34	4.7	5.89	10.83	6.02	3.84	7.68
Candida	4.62	8.74	7.4	13.46	9.26	6.41	3.88	4.99	13.14	13.72	8.8	11.52	11.81	3.91	5.5	4.09111	10.01	11.27	9.59	5.67	12.01	13.32	6.8	3.58	11.21	11.7	11.03	12.23	12.36	10.15	4.96	7.14	14.75	5.88	6.54	8.18
Candida	4.12	4.83	4.48	12.16	8.18	6.08	2.62	4.24	11.51	10.02	1.64	9.66	8.09	4.62	4.09	3.11953	6.41	8.99	8.09	2.83	9.08	13.72	6.49	1.6	12.33	13.95	10.38	12.72	5.61	8.63	2.75	3.74	4.14	4.39	3.46	6.16
Candida	3.96	8.31	4.06	12.56	11.98	9.56	6.12	4.64	9.87	11.43	6.79	4.5	10.34	5.74	4.77	4.49177	10.23	10.53	9.32	4.58	10.33	13.83	6.61	3.64	12.42	13.97	10.86	12.74	7.77	8.69	4.59	5.1	8.87	7.1	5.93	6.4
Candida	5.46	6.76	6.08	13.3	9.78	7.69	4.46	6.48	12.75	12.93	5.01	9.88	11.04	6.12	4.35	3.88816	7.65	10.79	8.78	5.64	11.32	13.17	7.46	3.55	11.48	12.67	11.12	12.4	12.05	10.29	5.37	6.03	9.01	5.13	5.27	7.93
Candida	4.58	7.53	5.8	13.45	8.48	5.75	3.3	5.33	13.16	13.37	6.29	10.44	10.87	6.02	5.43	3.95325	10.2	11.57	9.58	6.19	11.86	13.25	6.22	4.43	11.44	12.42	11.11	12.3	10.35	9.98	4.99	6.6	12.26	6.17	6.48	7.01
Candida	4.09	5.6	3.4	12.55	6.73	5.16	2.11	2.54	11.62	12.46	5.17	8.61	8.4	0.91	3.8	1.73775	4.59	7.52	8.32	3.06	9.7	14.01	6.03	1.23	12.5	13.58	10.69	12.23	5.63	7.76	3.13	3.33	5.52	3.24	2.54	6.81
Candida	5.02	6.02	4.79	12.7	9.27	7.16	3.8	4.27	12.08	12.5	4.51	7.62	10.06	2.81	4.12	3.01529	6.72	10.04	8.9	4.37	10.49	13.84	6.03	2.37	11.91	13.38	11.3	12.81	6.96	8.85	4.21	5.15	6.21	4.65	4.23	7.58
Candida	4.63	4.76	3.08	12.62	8.35	5.98	3.28	4.28	12.72	10.99	3.49	9.18	8.28	3.12	4.07	2.00154	6.54	9.18	9.14	3.36	10.45	13.97	7.46	2.97	12.58	14.12	11.18	12.86	6.95	8.39	3.51	5.06	6.33	4.44	2.93	7.52
Candida	4.89	7.98	6.37	13.19	10.03	6.78	3.91	3.87	12.98	13.74	7.97	9.92	11.78	4.53	5.11	4.83748	8.86	11.55	9.83	6.33	11.94	13.52	6.67	3.29	11.51	12.31	11.03	12.46	8.86	10.54	5.29	7.01	13.75	5.46	6.19	9.86
Candida	5.38	4.58	5.53	12.74	8.14	5.6	3.06	4.17	11.83	12.53	4.95	6.05	10.83	3.71	4.23	3.25517	5.33	9.77	8.9	5.16	10.22	14.04	7.38	2.07	12.21	13.69	11.2	11.71	5.45	9.46	4.4	6.19	6.54	4.85	2.97	8.64
Candida	4.43	6.33	7.21	13.12	9.21	6.45	3.53	7.69	12.14	10.3	2.29	8.21	10.2	4.67	4.34	4.3015	5.73	11.52	8.61	5.75	9.78	13.37	5.3	2.86	11.49	13.89	10.9	12.55	11.53	10.63	4.75	4.88	8.8	5.04	5.83	7.52
Candida	4.74	5.13	2.86	12.8	8.06	6.19	3.33	5.65	12.38	13.04	6.36	7.28	9.95	6.22	4.18	2.38904	8.95	10.17	8.86	4.73	10.74	13.47	6.5	3.31	11.98	13.58	11.14	12.47	6.07	8.58	4.03	4.77	11.14	5.17	3.64	6.27
Candida	4.68	9.17	6.71	13.17	10.99	9.81	5.89	5.36	13.31	13.75	7.3	12.49	10.53	3.62	5.14	3.83404	7.73	9.4	8.63	5.19	12.01	13.61	6.98	3.03	11.48	12.2	11.15	12.64	10.52	9.82	4.66	6.3	10.92	5.43	6.78	9.19
Candida	4.52	9.29	5.7	13.58	8.42	6.64	3.66	5.76	13.3	13.71	6.42	12.52	10.06	2.76	5.75	3.24697	9.74	10.16	9.61	4.62	12.24	13.48	7	2.95	11.96	12.79	11.17	12.48	11.3	9.16	4.17	5.98	12.39	5.51	6.38	6.07
Candida	4.91	5.32	4.7	13.13	9.56	9.25	6.67	5.07	12.53	11.76	5.34	8.26	8.54	4.75	4.95	2.91967	7.04	10.63	9.6	4.89	11.38	13.45	7	3.31	12.18	13.59	11.07	12.56	7.02	8.98	3.68	5.72	11.68	4.66	3.98	7.09
Candida	4.56	4.33	7.02	12.98	9.36	7.44	3.84	3.52	11.13	12.22	5.37	3.75	11.3	4.17	4.02	3.42432	6.47	10.37	8.65	5.32	10.84	13.77	7.79	2.39	11.97	13.45	10.97	12.67	5.85	9.79	4.47	6.28	10.16	4.79	4.59	8.57
Candida	5.65	9.03	6.84	13.31	12.47	9.66	6.26	4.9	12.01	13.69	7.44	7.13	11.85	5.77	5.06	4.5792	7.13	10.78	9.66	5.09	10.9	13.38	6.95	3.26	11.29	12.3	11.16	12.43	6.89	10.03	5.32	5.9	12.85	6.62	6.28	7.99
Candida	4.16	7.35	4.18	13.36	8.27	7.12	4.24	3.19	13	13.78	9.26	9.29	10.39	2.53	4.76	2.39552	8.24	9.64	8.58	4.6	11.68	13.27	7.07	1.2	11.8	12.22	10.92	12.07	9.23	8.06	3.53	6.1	11.96	5.25	5.24	6.97
Candida	5.05	5.68	3.6	12.3	10.47	9.01	5.72	5.49	11.41	11.52	4.04	7.04	9.4	5.6	3.34	2.46572	5.38	9.44	8.65	3.67	8.74	13.74	5.61	2.53	12.55	14.04	11.18	12.77	6.6	8.16	4.43	3.99	7.51	5.18	3.87	6.81
Candida	3.86	5.05	4.49	12.73	8.58	7.3	4.3	3.3	9.96	12.22	5.46	5.26	9.82	3.46	4.05	2.58777	5.73	9.51	9.26	4.2	9.36	14.02	6.55	1.69	12.77	13.59	10.53	12.75	3.64	7.88	4.48	5.43	7.93	5.11	2.56	6.54
Candida	4.26	6.84	3.92	13.41	8.85	7.01	3.83	4.6	12.8	13.73	7.38	9.82	10.71	4	4.67	2.89448	9.83	10.14	9.18	4.98	11.45	13.7	6.98	2.69	12.47	13.32	10.98	12.57	7.48	8.63	4.09	5.28	9.65	6.14	4.68	7.27
Candida	4.78	6.87	3.53	13.21	11.08	8.19	4.67	4.66	10.93	13.25	5.38	7.32	10.54	4.43	3.79	3.04286	7.97	10.53	9.67	4.94	10.69	13.92	5.62	2.02	12.09	13.6	11.03	12.64	6.39	8.98	4.69	5.26	11.29	6.5	4.61	6.81
Candida	4.76	5.56	3.28	12.55	7.59	5.85	2.66	3.31	13	12.47	5	11.45	7.02	2.79	3.53	1.60263	3	8.62	8.43	3.28	10.28	13.78	6.5	1.57	12.73	13.6	10.76	12.85	4.99	7.88	2.78	4	6.07	3.75	2.83	6.21
Candida	4.3	7.44	3.72	13.39	11.63	10.16	6.75	4.11	11.59	13.26	7.3	7.79	9.63	3.33	5.43	2.9303	7.94	9.72	9.55	4.36	11.2	13.9	6.57	2.15	12.33	13.21	10.94	12.54	7.2	8.31	4.52	5.23	11	5.47	5	7.51
Candida	4.81	9.96	5.33	13.5	8.17	7.6	4.49	4.61	13.14	13.67	6.25	12.84	8.88	2.48	6.2	2.86633	8.74	10.54	9.17	4.95	12.16	13.39	7.46	2.44	11.75	12.32	11.22	12.39	10.67	8.98	3.77	4.98	12.09	4.66	6.22	6.31
Candida	5.42	7.4	6.44	13.44	9.19	6.7	3.65	5.85	13.05	13.69	6.22	11.95	10.56	4.88	5.34	4.09634	8.22	10.58	9.45	4.73	11.66	13.45	6.21	3.4	11.3	12.25	11.55	12.5	9.07	9.75	4.73	6.41	10.17	5.43	6.11	8.12
Candida	4.6	9.54	6.37	13.22	8	6.51	3.55	3.67	13.28	13.73	6.14	12.65	9.78	2.61	5.85	3.47688	7.73	9.59	8.88	4.5	12.09	13.54	6.56	2.44	11.43	12.17	11.15	12.66	9.15	9.63	3.83	5.87	10.99	5.28	6.91	8.51
Candida	4.71	6.77	5.29	13.54	8.67	6.57	3.35	5.57	13.11	12.92	6.27	9.37	10.63	3.55	4.79	3.17993	8.09	10.32	9.13	5.11	11.59	13.45	6.06	2.06	11.72	12.82	11.2	12.54	9.26	9.25	5.1	5.74	12.68	5.69	5.63	7.22
Candida	5.17	4.94	5.34	13.5	9.04	6.75	3.46	4.74	11.67	13.26	6.92	6.95	11.41	3.81	4.74	3.44211	9.24	9.87	9.44	4.42	11.3	13.67	6.56	3.04	11.81	12.9	11.17	12.5	7.83	8.84	4.7	5.87	10.15	5.43	4.24	8.01
Candida	5.29	7.25	5.75	13.1	11.79	9.46	6.63	4.65	11.96	12.2	5.6	5.63	11.32	5.21	4.44	3.99471	7.46	10.48	9.16	4.96	10.42	13.46	7.19	3.04	11.58	12.97	11.15	12.59	8.16	9.31	4.88	5.52	10.56	5.52	5.54	7.69
Candida	4.27	7.91	6.66	12.73	11.84	10.16	6.09	3.72	12.45	13.7	6.99	8.19	11.51	3.9	5.3	4.05266	8.88	9.15	8.24	4.02	10.4	13.69	6.81	2.72	11.6	12.5	10.96	12.61	9.88	9.2	4.46	5.67	9.65	5.48	6.03	6.41
RPMI	1.28	0.98	0.84	1.39	3.3	2.55	0.78	0.31	1.34	1.47	0.82	0.73	0.59	0.6	1.09	0.94	1.02	1.18	0.44	0.81	1.87	2.65	1.82	1.06	0.65	1.68	0.84	0.86	0.52	1.33	1.61	-0.78	1.76	1.29	0.73	1.57
RPMI	1.28	0.98	0.84	1.39	1.45	1.64	0.78	0.31	1.34	1.47	0.82	0.73	0.59	0.6	1.09	0.94	1.02	1.18	0.44	0.81	1.87	1.94	0.59	1.06	0.65	1.68	0.84	0.86	0.52	0.37	1.61	-0.78	1.76	1.29	0.73	1.43
RPMI	1.28	0.98	0.84	2.14	6.21	5.34	1.97	1.76	1.34	1.47	0.82	0.73	0.67	0.79	2.89	1.97	1.02	1.52	0.44	0.81	1.87	7.04	3.68	1.06	4.51	1.68	0.84	0.86	1.98	3.75	1.61	0.35	1.76	3.39	0.73	4.41
RPMI	1.28	0.98	0.84	3.19	5.14	2.54	0.78	4.03	1.56	2.26	0.82	1.09	0.59	1.08	2.24	1.84	1.02	1.18	0.44	0.81	1.87	9.65	3.26	1.06	7.44	1.68	2.24	2.88	0.8	3.7	1.61	0.41	1.76	2.85	0.73	3.93
RPMI	1.28	0.98	0.84	4.07	4.91	2.78	0.78	1.81	3.49	4.26	0.82	2.69	0.69	0.6	1.09	0.94	1.02	1.18	0.44	0.81	1.87	9.83	4.86	1.06	5.86	1.68	1.64	2.39	2.5	3.22	1.61	0	1.76	1.66	0.73	3.66
RPMI	1.28	0.98	0.84	5.1	6.17	3.19	1.16	2.21	3.07	2.33	0.82	1.41	0.59	2.45	1.09	1.91	1.02	1.18	0.44	0.81	1.87	11.38	4.11	1.06	7.23	1.68	2.32	4.29	1.05	3.93	1.61	0.71	1.76	3.71	1.23	4.46
RPMI	1.28	0.98	0.84	1.82	5.5	2.09	0.78	1.45	4.86	1.59	0.82	4.04	0.59	1.01	2.18	1.07	1.02	1.18	0.44	0.81	1.87	10.47	5.32	1.06	4.46	1.68	0.84	0.86	1.74	3.88	1.61	-0.21	1.76	2.28	0.73	4.57
RPMI	1.28	0.98	0.84	3.58	6.58	5.05	2.2	0.77	2.52	3.51	0.82	1.71	0.59	1.49	1.77	1.27	1.02	1.24	0.44	0.81	1.87	9.01	3.61	1.06	4.44	1.68	0.84	1.4	1.38	2.81	1.61	-0.31	1.76	2.62	0.73	3.58
RPMI	1.28	0.98	0.84	3.51	6.99	4.46	1.95	1.32	3.57	3.45	0.82	2.92	0.88	1.55	3.21	2.24	1.02	1.18	0.44	0.81	1.87	9.57	5.57	1.06	5.05	1.68	1.87	1.86	3.94	5.23	1.61	1.74	1.76	2.13	1.43	5.69
RPMI	1.28	0.98	0.84	4.92	7.13	5.8	2.14	0.48	5.09	5.16	0.93	3.82	2.53	1.27	3.66	1.6	1.02	1.18	0.44	0.81	1.87	9.4	6.64	1.06	6.88	2.04	1.75	3.67	6.56	5.1	1.61	1.21	1.76	2.19	1.04	6.34
RPMI	1.28	0.98	0.84	3.35	5.99	4.38	1.68	0.93	5.73	2.79	0.82	5.15	0.59	0.99	2.38	0.94	1.02	1.18	0.44	0.81	1.87	10.18	4.55	1.06	6.8	1.68	2.22	1.34	2.6	4.32	1.61	0.45	1.76	2.06	0.9	4.74
RPMI	1.28	0.98	0.84	5.65	5.8	2.9	0.86	1.1	2.96	3.57	0.82	3.65	0.59	1.82	2.18	0.94	1.02	1.18	0.44	0.81	1.87	11.72	5.03	1.06	8.09	1.68	2.73	2.34	2.3	3.03	1.61	-0.37	1.76	1.97	0.73	4.12
RPMI	1.28	0.98	0.84	1.39	5.54	3.39	0.78	0.31	1.37	1.47	0.82	0.73	0.59	0.7	1.09	0.94	1.02	1.18	0.44	0.81	1.87	5.03	3.42	1.06	2.36	1.68	0.84	0.86	1.26	2.05	1.61	-0.7	1.76	1.29	0.73	2.29
RPMI	1.28	0.98	0.84	2.75	1.21	0.98	0.78	0.31	1.34	1.83	0.82	0.73	0.59	0.6	1.09	0.94	1.02	1.18	0.44	0.81	1.87	6.25	0.59	1.06	2.23	1.68	0.84	0.86	0.52	0.37	1.61	-0.78	1.76	1.51	0.73	1.43
RPMI	1.28	0.98	0.84	2.82	8.46	4.14	1.99	0.85	3.62	3.25	0.82	4.57	1.44	2.84	3.15	2.75	1.02	1.18	0.44	0.81	1.87	10.34	7.01	1.06	5.39	1.68	1.75	1.11	6.11	6.28	1.61	1.62	1.76	2.69	1.86	6.69
RPMI	1.28	0.98	0.84	4.61	6.57	5.18	2.2	4.32	3.63	3.91	0.82	3.54	1.43	1.54	3.47	2.02	1.02	1.18	0.44	0.81	1.87	12.88	4.12	1.1	9.83	1.68	4.66	4.12	2.55	4.78	1.61	0.38	1.76	4.22	1.71	5.49
RPMI	1.28	0.98	0.84	4.81	4.4	1.2	0.78	1.83	3.62	4.62	0.82	2.4	0.71	0.6	1.09	1.04	1.02	1.18	0.44	0.81	1.87	9.72	5.09	1.06	8.15	1.68	3.16	2.74	2.84	2.63	1.61	-0.13	1.76	2.29	0.73	4.1
RPMI	1.28	0.98	0.84	3.45	5.1	2.85	0.91	2.13	3.43	2.35	0.82	2.16	0.59	1.13	1.13	1.02	1.02	1.18	0.44	0.81	1.87	9.46	3.56	1.06	6.87	1.68	2.51	2.54	0.81	2.91	1.61	-0.18	1.76	2.24	0.73	3.81
RPMI	1.28	0.98	0.84	5.84	6.08	5.24	1.99	2.17	1.34	5.51	0.82	0.85	1.58	0.91	1.09	1.22	1.02	1.18	0.44	0.81	1.87	9.62	2.46	1.06	5.28	1.68	1.29	3.91	1.77	2.42	1.61	0.22	1.76	3.42	1.02	3.43
RPMI	1.28	0.98	0.84	2.7	5.79	3.89	1.71	1.08	2.05	1.47	0.82	0.9	0.59	0.8	1.91	0.94	1.02	1.18	0.44	0.81	1.87	8.4	3.89	1.06	5.02	1.68	0.84	0.97	0.52	3.96	1.61	0.24	1.76	1.78	0.73	3.9
RPMI	1.28	0.98	0.84	3.31	10.19	7.62	4.48	0.43	2.3	5.41	3.23	0.94	1.78	0.6	1.94	1.78	1.02	2.09	0.44	0.81	1.87	8.39	2.28	1.06	3.86	1.68	0.84	1.06	1.94	2.75	1.61	-0.51	1.76	1.79	3.04	3.24
RPMI	1.28	0.98	0.84	2.3	5.05	2.82	1.09	1.65	1.35	2.02	0.82	0.73	0.59	1.76	2.21	0.94	1.02	1.18	0.44	0.81	1.87	9.74	5.3	1.06	4.71	1.68	1.02	1.36	0.71	4.78	1.61	0.39	1.76	1.4	0.83	4.17
RPMI	1.28	0.98	0.84	2.22	6.04	5.13	2.58	0.31	2.78	2.73	0.82	1.65	0.59	1.17	2.43	0.94	1.02	2.59	0.44	0.81	1.87	8.6	4.31	1.06	4.81	1.68	0.84	0.86	0.52	3.59	1.61	-0.37	1.76	1.53	0.73	3.88
RPMI	1.28	0.98	0.84	3.85	5.89	2.54	0.9	0.85	2.68	2.15	0.82	3.6	0.59	2.37	3.06	1.18	1.02	1.18	0.44	0.81	1.87	8.88	4.89	1.06	4.86	1.68	0.84	1.41	3.73	4.32	1.61	0.57	1.76	2.88	0.73	4.76

## Sheet: TableS3
Table S3. Summary statistics of genotype-dependent differential expression analysis of cis-genes in a window of 1MB around each GWAS locus (n = 5) from the meta-analysis of pQTLs identified in the 500FG and Lifelines Deep cohort. Gene expression data were generated from Candida-stimulated PBMCs isolated from 62 healthy individuals from the GoNL cohort. Individuals were stratified based on their g…
ENSEMBL	Gene	baseMean	log2 FoldC hange	P value	P adjusted
ENSG00000137818	RPLP1	20425.5	-0.27	0.02	0.26
ENSG00000130222	GADD45G	122.26	-0.31	0.02	0.26
ENSG00000169744	LDB2	8.8	0.31	0.05	0.38
ENSG00000138604	GLCE	82.49	0.19	0.06	0.38
ENSG00000137441	FGFBP2	435.98	0.26	0.1	0.53
ENSG00000123975	CKS2	170.27	-0.13	0.14	0.62
ENSG00000109743	BST1	276.21	-0.15	0.31	0.99
ENSG00000004468	CD38	3546.41	0.16	0.32	0.99
ENSG00000237372	AL606807.1	16.09	-0.12	0.38	0.99
ENSG00000137807	KIF23	12.49	0.09	0.47	0.99
ENSG00000187764	SEMA4D	6019.42	-0.05	0.51	0.99
ENSG00000237765	FAM200B	121.06	0.06	0.53	0.99
ENSG00000169762	TAPT1	683.45	0.05	0.63	0.99
ENSG00000187742	SECISBP2	1071.75	0.04	0.63	0.99
ENSG00000137819	PAQR5	0.67	-0.05	0.64	0.99
ENSG00000140332	TLE3	1630.22	-0.02	0.77	0.99
ENSG00000259703	NA	0.16	-0.02	0.85	0.99
ENSG00000263327	TAPT1-AS1	29.95	-0.02	0.86	0.99
ENSG00000007062	PROM1	4.62	-0.03	0.87	0.99
ENSG00000207965	MIR629	0.06	0	0.88	0.99
ENSG00000227555	MIR4290HG	0.13	0.01	0.92	0.99
ENSG00000118564	FBXL5	1509.78	0.01	0.93	0.99
ENSG00000265112	MIR3153	0.25	0.01	0.94	0.99
ENSG00000137090	DMRT1	0.02	0	0.96	0.99
ENSG00000173253	DMRT2	0.88	-0.01	0.96	0.99
ENSG00000137440	FGFBP1	0.08	0	0.99	0.99
ENSG00000263652	MIR548AX	0	NA	NA	NA
ENSG00000263967	MIR4290	0	NA	NA	NA
ENSG00000064218	DMRT3	0	NA	NA	NA
ENSG00000221616	MIR548H4	0	NA	NA	NA

## Sheet: TableS4
TableS4. Summary statistics from differential expression protein analysis using the protein measurements of 36 proteins obtained from Candida-stimulated PBMCs (n = 337) and RPMI 1640-stimulated PBMCs (n = 24) for which phenotype information (age and sex) was available. A linear model was applied with age and sex included as covariates to correct the cytokine distribution for differential analysis…
Protein	LogFC	AveExpr	P-Value	adj.P.Val
MIP-1-alpha	10.4552	11.6521	1.32526e-194	4.77092e-193
CCL4	8.96967	11.7142	5.85045e-150	1.05308e-148
MCP-2	11.2937	12.2394	2.7293e-132	3.27515e-131
MCP-1	7.14791	11.8955	3.89049e-120	3.50144e-119
MCP-3	8.68082	9.71371	2.12469e-109	1.52977e-108
IL-12B	7.96981	7.88463	3.57953e-100	2.14772e-99
IL-8	4.95076	13.3777	3.05099e-99	1.56908e-98
IL-1-alpha	7.2006	8.02089	5.66422e-64	2.5489e-63
CXCL1	7.90233	10.1613	6.98357e-63	2.79343e-62
CXCL10	7.95518	10.3555	6.4684e-49	2.32863e-48
IL-6	6.834	8.27175	1.37353e-48	4.4952e-48
CXCL9	7.35917	7.73391	1.1743e-43	3.5229e-43
CCL11	2.62477	3.73875	1.09736e-28	3.03885e-28
CSF-1	3.20314	4.35102	2.38569e-24	6.13463e-24
OSM	4.03619	7.18997	9.21578e-24	2.21179e-23
TGF-alpha	3.43008	3.34543	6.28603e-21	1.41436e-20
IL-18	2.36924	3.03465	1.1112e-16	2.18655e-16
CXCL5	4.57276	6.4592	1.15401e-16	2.18655e-16
IFN-gamma	4.20441	4.92701	6.02132e-13	1.08384e-12
CCL23	2.55259	3.26463	2.24489e-11	3.67346e-11
TNF	4.72103	6.16668	2.44353e-11	3.82465e-11
VEGF-A	2.14968	6.02363	8.03718e-11	1.20558e-10
CCL20	3.00177	3.81529	8.92185e-11	1.28475e-10
CXCL11	2.72744	3.48607	3.87481e-09	5.16641e-09
MMP-1	3.04226	4.94413	5.76893e-07	6.6994e-07
PD-L1	1.89979	3.38537	1.07051e-19	2.26696e-19
TNFRSF9	1.79907	3.94579	8.47835e-13	1.45343e-12
LIF	0.979683	1.96964	3.53524e-09	4.89495e-09
uPA	1.91593	2.80307	3.87571e-08	4.98306e-08
EN-RAGE	1.65071	2.77283	4.50909e-08	5.59749e-08
CD40	1.99506	7.52778	1.27199e-07	1.52639e-07
Flt3L	1.22749	3.17241	2.04679e-06	2.30264e-06
LAP-TGF-beta-1	1.5186	5.44546	4.85288e-06	5.29405e-06
HGF	0.883077	2.18336	0.000113138	0.000119793
CD6	0.878925	2.32119	0.00348147	0.00358094
CD5	1.17505	4.75632	0.00551187	0.00551187

## Sheet: TableS5
Table S5. Results from correlation analysis using spearman method are presented. Adjusted (BH; Benjamini & Hochberg) P values, lower and upper confidence intervals, and correlation measures (r) are reported. The protein measurements of 36 inflammatory proteins that were measured in at least 85% of the C. albicans yeast-stimulated PBMC samples were used for correlation testing between proteins. PB…
Protein pairs	lower	r	upper	adjusted_pvalue
CCL11-CCL20	0.51	0.73	0.87	7.84141e-62
CCL11-CCL23	0.57	0.77	0.89	1.29156e-72
CCL11-CCL4	0.45	0.7	0.85	5.30747e-85
CCL11-CD40	0.45	0.7	0.85	3.63751e-54
CCL11-CD5	0.24	0.55	0.76	1.0046e-60
CCL11-CD6	0.3	0.6	0.79	2.5399e-64
CCL11-CSF-1	0.17	0.5	0.73	1.83006e-53
CCL11-CXCL1	0.49	0.72	0.86	7.43512e-62
CCL11-CXCL10	0.51	0.74	0.87	1.05766e-57
CCL11-CXCL11	0.37	0.64	0.81	5.33533e-41
CCL11-CXCL5	0.27	0.58	0.78	1.03208e-29
CCL11-CXCL9	0.59	0.78	0.89	6.8744e-46
CCL11-EN-RAGE	0.39	0.66	0.82	1.2884e-24
CCL11-Flt3L	0.46	0.7	0.85	1.41388e-26
CCL11-HGF	0.47	0.71	0.85	6.32057e-85
CCL11-IFN-g	0.47	0.71	0.85	9.5121e-36
CCL11-IL-1-alpha	0.5	0.73	0.86	6.7955e-48
CCL11-IL-12B	0.51	0.73	0.86	2.0985e-32
CCL11-IL-18	0.5	0.73	0.86	6.37765e-29
CCL11-IL-6	0.55	0.76	0.88	3.50777e-118
CCL11-IL-8	-0.41	-0.05	0.31	1.31117e-172
CCL11-LAP-TGF-beta1	0.4	0.66	0.83	2.31151e-24
CCL11-LIF	0.49	0.72	0.86	8.96207e-06
CCL11-MCP-1	-0.68	-0.43	-0.08	5.84853e-10
CCL11-MCP-2	-0.08	0.29	0.59	6.43682e-11
CCL11-MCP-3	0.8	0.9	0.95	3.37609e-16
CCL11-MIP-1	0.07	0.42	0.68	1.32212e-09
CCL11-MMP-1	0.4	0.66	0.83	1.01445e-11
CCL11-OSM	0.66	0.83	0.91	2.59112e-59
CCL11-PD-L1	0.49	0.72	0.86	7.43111e-97
CCL11-TGF-alpha	0.52	0.74	0.87	1.08316e-66
CCL11-TNF	0.52	0.74	0.87	7.59197e-65
CCL11-TNFRS	0.44	0.69	0.84	3.87853e-30
CCL11-uPA	0.61	0.79	0.9	9.35658e-21
CCL11-VEGFA	0.56	0.76	0.88	2.08899e-20
CCL20-CCL23	0.64	0.81	0.91	9.62172e-08
CCL20-CCL4	0.5	0.73	0.86	1.5648e-62
CCL20-CD40	0.51	0.73	0.87	1.55239e-74
CCL20-CD5	0.39	0.66	0.82	5.3735e-84
CCL20-CD6	0.41	0.67	0.83	5.17873e-74
CCL20-CSF-1	-0.14	0.23	0.55	7.94444e-36
CCL20-CXCL1	0.69	0.84	0.92	1.74272e-20
CCL20-CXCL10	0.58	0.78	0.89	1.1809e-22
CCL20-CXCL11	0.6	0.79	0.89	7.06044e-05
CCL20-CXCL5	0.58	0.78	0.89	4.16945e-70
CCL20-CXCL9	0.49	0.72	0.86	3.83157e-43
CCL20-EN-RAGE	0.21	0.53	0.75	3.57559e-77
CCL20-Flt3L	0.5	0.73	0.86	2.03193e-68
CCL20-HGF	0.43	0.68	0.84	3.35886e-68
CCL20-IFN-g	0.42	0.68	0.83	6.48644e-41
CCL20-IL-1-alpha	0.42	0.67	0.83	1.17128e-26
CCL20-IL-12B	0.33	0.61	0.8	1.23795e-27
CCL20-IL-18	0.44	0.69	0.84	0.000812533
CCL20-IL-6	0.74	0.87	0.94	6.69516e-60
CCL20-IL-8	-0.43	-0.08	0.28	3.23542e-165
CCL20-LAP-TGF-beta1	0.48	0.72	0.86	2.74135e-33
CCL20-LIF	0.26	0.57	0.77	4.23169e-74
CCL20-MCP-1	-0.66	-0.39	-0.03	3.40437e-36
CCL20-MCP-2	-0.24	0.13	0.47	8.88468e-31
CCL20-MCP-3	0.51	0.73	0.87	1.50791e-15
CCL20-MIP-1	-0.07	0.3	0.59	1.60003e-13
CCL20-MMP-1	0.68	0.83	0.92	5.24703e-12
CCL20-OSM	0.69	0.84	0.92	0.00285028
CCL20-PD-L1	0.27	0.58	0.77	3.18633e-103
CCL20-TGF-alpha	0.6	0.79	0.9	7.54654e-35
CCL20-TNF	0.59	0.78	0.89	1.86929e-26
CCL20-TNFRS	0.3	0.59	0.79	1.71098e-75
CCL20-uPA	0.73	0.86	0.93	6.01199e-59
CCL20-VEGFA	0.65	0.82	0.91	3.85028e-93
CCL23-CCL4	0.52	0.74	0.87	3.18046e-76
CCL23-CD40	0.48	0.72	0.86	1.50228e-68
CCL23-CD5	0.18	0.5	0.73	4.26593e-31
CCL23-CD6	0.26	0.57	0.77	8.42746e-40
CCL23-CSF-1	-0.05	0.32	0.61	1.28006e-20
CCL23-CXCL1	0.54	0.75	0.88	9.16849e-45
CCL23-CXCL10	0.63	0.81	0.91	1.34667e-98
CCL23-CXCL11	0.55	0.76	0.88	4.31508e-87
CCL23-CXCL5	0.3	0.6	0.79	3.26485e-14
CCL23-CXCL9	0.67	0.83	0.92	1.39116e-45
CCL23-EN-RAGE	0.32	0.61	0.8	4.29336e-27
CCL23-Flt3L	0.53	0.75	0.87	3.72285e-38
CCL23-HGF	0.54	0.76	0.88	9.04512e-25
CCL23-IFN-g	0.46	0.7	0.85	3.30101e-69
CCL23-IL-1-alpha	0.48	0.72	0.86	2.90818e-35
CCL23-IL-12B	0.41	0.67	0.83	4.31671e-49
CCL23-IL-18	0.55	0.76	0.88	3.08487e-32
CCL23-IL-6	0.66	0.82	0.91	1.02984e-16
CCL23-IL-8	-0.43	-0.09	0.28	8.59018e-19
CCL23-LAP-TGF-beta1	0.45	0.7	0.85	2.24432e-16
CCL23-LIF	0.39	0.66	0.82	4.08959e-06
CCL23-MCP-1	-0.69	-0.44	-0.1	4.88628e-54
CCL23-MCP-2	-0.24	0.13	0.47	4.83913e-55
CCL23-MCP-3	0.53	0.75	0.87	3.72849e-60
CCL23-MIP-1	-0.13	0.24	0.55	2.0364e-65
CCL23-MMP-1	0.54	0.75	0.88	1.74455e-50
CCL23-OSM	0.77	0.88	0.94	9.32859e-92
CCL23-PD-L1	0.41	0.67	0.83	4.23883e-53
CCL23-TGF-alpha	0.66	0.83	0.91	2.49193e-71
CCL23-TNF	0.6	0.79	0.89	1.26314e-17
CCL23-TNFRS	0.39	0.66	0.82	1.62119e-38
CCL23-uPA	0.71	0.85	0.93	8.5284e-42
CCL23-VEGFA	0.72	0.86	0.93	4.65192e-43
CCL4-CD40	0.35	0.63	0.81	3.95758e-20
CCL4-CD5	0.2	0.52	0.74	6.38859e-75
CCL4-CD6	0.23	0.54	0.76	3.78095e-65
CCL4-CSF-1	-0.03	0.34	0.62	1.44143e-56
CCL4-CXCL1	0.53	0.75	0.87	2.36218e-50
CCL4-CXCL10	0.58	0.78	0.89	1.47397e-67
CCL4-CXCL11	0.55	0.76	0.88	2.26291e-37
CCL4-CXCL5	0.25	0.56	0.76	2.10149e-117
CCL4-CXCL9	0.59	0.79	0.89	1.79565e-45
CCL4-EN-RAGE	0.18	0.51	0.73	1.78678e-69
CCL4-Flt3L	0.43	0.68	0.84	1.54004e-20
CCL4-HGF	0.31	0.61	0.79	5.36269e-29
CCL4-IFN-g	0.51	0.74	0.87	7.6917e-30
CCL4-IL-1-alpha	0.48	0.72	0.86	2.75708e-27
CCL4-IL-12B	0.45	0.7	0.84	4.21047e-14
CCL4-IL-18	0.52	0.74	0.87	4.32059e-72
CCL4-IL-6	0.71	0.85	0.93	2.03979e-100
CCL4-IL-8	-0.34	0.03	0.38	2.48899e-108
CCL4-LAP-TGF-beta1	0.29	0.59	0.78	1.56085e-56
CCL4-LIF	0.34	0.62	0.8	2.14233e-49
CCL4-MCP-1	-0.6	-0.31	0.05	2.82415e-54
CCL4-MCP-2	-0.14	0.24	0.55	7.31965e-63
CCL4-MCP-3	0.54	0.75	0.87	4.61044e-64
CCL4-MIP-1	0.03	0.38	0.65	5.91211e-36
CCL4-MMP-1	0.51	0.74	0.87	9.60289e-45
CCL4-OSM	0.53	0.75	0.87	2.15334e-25
CCL4-PD-L1	0.37	0.64	0.81	8.55607e-41
CCL4-TGF-alpha	0.58	0.78	0.89	1.39321e-56
CCL4-TNF	0.63	0.81	0.9	1.46838e-60
CCL4-TNFRS	0.4	0.66	0.83	3.7179e-12
CCL4-uPA	0.57	0.77	0.89	1.74679e-117
CCL4-VEGFA	0.46	0.7	0.85	5.99455e-54
CD40-CD5	0.64	0.81	0.91	9.36306e-94
CD40-CD6	0.77	0.88	0.94	5.02345e-64
CD40-CSF-1	0.06	0.41	0.67	7.62132e-61
CD40-CXCL1	0.24	0.55	0.76	6.06712e-49
CD40-CXCL10	0.3	0.6	0.79	1.567e-57
CD40-CXCL11	0.35	0.63	0.81	2.15906e-58
CD40-CXCL5	0.05	0.4	0.67	1.31704e-78
CD40-CXCL9	0.55	0.76	0.88	5.83153e-38
CD40-EN-RAGE	0.55	0.76	0.88	2.83331e-52
CD40-Flt3L	0.67	0.83	0.92	1.05391e-30
CD40-HGF	0.76	0.88	0.94	3.75701e-38
CD40-IFN-g	0.52	0.74	0.87	2.19653e-38
CD40-IL-1-alpha	0.61	0.79	0.9	1.36821e-38
CD40-IL-12B	0.45	0.7	0.84	4.54185e-14
CD40-IL-18	0.59	0.78	0.89	1.32313e-91
CD40-IL-6	0.53	0.75	0.87	2.5556e-91
CD40-IL-8	-0.48	-0.14	0.23	9.43627e-104
CD40-LAP-TGF-beta1	0.29	0.59	0.78	6.60828e-93
CD40-LIF	0.5	0.73	0.86	5.24255e-108
CD40-MCP-1	-0.74	-0.51	-0.19	1.25779e-61
CD40-MCP-2	-0.24	0.13	0.47	1.49203e-38
CD40-MCP-3	0.34	0.62	0.8	3.55206e-48
CD40-MIP-1	-0.13	0.24	0.56	2.13189e-53
CD40-MMP-1	0.54	0.76	0.88	3.0269e-53
CD40-OSM	0.66	0.82	0.91	2.43828e-27
CD40-PD-L1	0.46	0.71	0.85	8.46135e-35
CD40-TGF-alpha	0.59	0.79	0.89	1.88043e-33
CD40-TNF	0.6	0.79	0.89	8.47391e-33
CD40-TNFRS	0.6	0.79	0.9	5.56685e-45
CD40-uPA	0.73	0.86	0.93	1.29644e-41
CD40-VEGFA	0.58	0.78	0.89	9.39163e-14
CD5-CD6	0.89	0.94	0.97	1.37282e-71
CD5-CSF-1	-0.05	0.31	0.61	3.71455e-46
CD5-CXCL1	0.13	0.47	0.71	6.15702e-67
CD5-CXCL10	0.12	0.46	0.71	1.12442e-50
CD5-CXCL11	0.2	0.52	0.74	3.04316e-84
CD5-CXCL5	0.02	0.38	0.65	7.05987e-84
CD5-CXCL9	0.25	0.56	0.77	3.66153e-61
CD5-EN-RAGE	0.29	0.59	0.78	1.37561e-52
CD5-Flt3L	0.45	0.7	0.84	6.62154e-69
CD5-HGF	0.39	0.66	0.82	4.65782e-64
CD5-IFN-g	0.3	0.6	0.79	7.42099e-75
CD5-IL-1-alpha	0.32	0.61	0.8	9.06189e-36
CD5-IL-12B	0.21	0.53	0.75	3.27152e-47
CD5-IL-18	0.3	0.6	0.79	8.64949e-27
CD5-IL-6	0.34	0.62	0.8	5.38918e-42
CD5-IL-8	-0.45	-0.1	0.27	1.01362e-50
CD5-LAP-TGF-beta1	0.07	0.42	0.68	2.58961e-51
CD5-LIF	0.24	0.55	0.76	3.51144e-14
CD5-MCP-1	-0.67	-0.4	-0.05	2.30777e-117
CD5-MCP-2	-0.26	0.11	0.45	2.74275e-77
CD5-MCP-3	0.17	0.5	0.73	3.71797e-101
CD5-MIP-1	-0.11	0.26	0.56	1.02059e-89
CD5-MMP-1	0.35	0.63	0.81	1.72394e-108
CD5-OSM	0.31	0.6	0.79	1.80857e-167
CD5-PD-L1	0.21	0.53	0.75	5.24926e-78
CD5-TGF-alpha	0.29	0.59	0.78	3.74518e-69
CD5-TNF	0.33	0.61	0.8	6.24342e-110
CD5-TNFRS	0.35	0.63	0.81	5.02439e-89
CD5-uPA	0.44	0.69	0.84	6.45346e-103
CD5-VEGFA	0.25	0.56	0.77	9.30437e-66
CD6-CSF-1	-0.01	0.35	0.63	4.3403e-40
CD6-CXCL1	0.12	0.46	0.71	6.72478e-45
CD6-CXCL10	0.15	0.49	0.72	6.85362e-10
CD6-CXCL11	0.21	0.53	0.75	7.43453e-110
CD6-CXCL5	-0.01	0.35	0.63	1.47405e-77
CD6-CXCL9	0.34	0.62	0.8	3.64477e-78
CD6-EN-RAGE	0.42	0.68	0.83	1.60787e-51
CD6-Flt3L	0.57	0.77	0.88	4.22577e-83
CD6-HGF	0.56	0.76	0.88	1.56864e-37
CD6-IFN-g	0.38	0.65	0.82	1.13775e-85
CD6-IL-1-alpha	0.44	0.69	0.84	2.48428e-62
CD6-IL-12B	0.29	0.59	0.78	1.32147e-83
CD6-IL-18	0.4	0.67	0.83	9.7149e-85
CD6-IL-6	0.38	0.65	0.82	2.63141e-59
CD6-IL-8	-0.51	-0.19	0.18	6.17289e-86
CD6-LAP-TGF-beta1	0.12	0.46	0.71	0.315945
CD6-LIF	0.36	0.64	0.81	0.110757
CD6-MCP-1	-0.71	-0.47	-0.14	0.0959322
CD6-MCP-2	-0.29	0.07	0.42	0.611848
CD6-MCP-3	0.21	0.53	0.75	0.0077762
CD6-MIP-1	-0.19	0.19	0.51	0.0493173
CD6-MMP-1	0.4	0.66	0.83	0.000327359
CD6-OSM	0.43	0.69	0.84	0.396298
CD6-PD-L1	0.29	0.59	0.78	0.201912
CD6-TGF-alpha	0.39	0.66	0.82	0.42334
CD6-TNF	0.43	0.68	0.84	0.561247
CD6-TNFRS	0.45	0.7	0.85	0.768366
CD6-uPA	0.55	0.76	0.88	0.495023
CD6-VEGFA	0.34	0.63	0.81	0.129015
CSF-1-CXCL1	-0.09	0.28	0.58	0.000133784
CSF-1-CXCL10	-0.16	0.21	0.53	3.08033e-05
CSF-1-CXCL11	-0.2	0.18	0.5	0.122843
CSF-1-CXCL5	-0.21	0.16	0.49	0.00692719
CSF-1-CXCL9	0.13	0.46	0.71	0.979581
CSF-1-EN-RAGE	0.26	0.57	0.77	0.0276843
CSF-1-Flt3L	0.08	0.43	0.68	0.0904665
CSF-1-HGF	0.12	0.46	0.71	8.63229e-47
CSF-1-IFN-g	0.19	0.51	0.74	8.83677e-58
CSF-1-IL-1-alpha	0.25	0.56	0.76	7.40999e-54
CSF-1-IL-12B	0.28	0.58	0.78	4.37439e-35
CSF-1-IL-18	0.2	0.52	0.74	1.74348e-34
CSF-1-IL-6	-0.05	0.32	0.61	7.51689e-17
CSF-1-IL-8	-0.32	0.05	0.4	2.16498e-20
CSF-1-LAP-TGF-beta1	-0.3	0.07	0.42	0.190472
CSF-1-LIF	0.4	0.67	0.83	1.0891e-50
CSF-1-MCP-1	-0.44	-0.1	0.27	1.51663e-60
CSF-1-MCP-2	-0.07	0.3	0.59	4.21623e-50
CSF-1-MCP-3	0.05	0.4	0.67	2.32876e-38
CSF-1-MIP-1	0.05	0.41	0.67	2.51642e-38
CSF-1-MMP-1	-0.05	0.31	0.6	1.52915e-18
CSF-1-OSM	0.06	0.41	0.67	3.07661e-36
CSF-1-PD-L1	0.39	0.66	0.82	8.62326e-28
CSF-1-TGF-alpha	0	0.36	0.64	1.53777e-29
CSF-1-TNF	0.07	0.42	0.68	4.85009e-25
CSF-1-TNFRS	0.36	0.64	0.81	2.35311e-25
CSF-1-uPA	0.07	0.42	0.68	8.19931e-30
CSF-1-VEGFA	-0.11	0.26	0.57	2.62941e-54
CXCL1-CXCL10	0.56	0.77	0.88	0.979581
CXCL1-CXCL11	0.5	0.73	0.86	3.83143e-59
CXCL1-CXCL5	0.71	0.85	0.93	9.98307e-32
CXCL1-CXCL9	0.38	0.65	0.82	9.59148e-46
CXCL1-EN-RAGE	0.07	0.42	0.68	8.27479e-40
CXCL1-Flt3L	0.33	0.61	0.8	6.79493e-61
CXCL1-HGF	0.23	0.54	0.76	8.28687e-30
CXCL1-IFN-g	0.35	0.63	0.81	1.27258e-42
CXCL1-IL-1-alpha	0.32	0.61	0.8	1.51492e-47
CXCL1-IL-12B	0.27	0.57	0.77	5.79287e-25
CXCL1-IL-18	0.36	0.64	0.81	4.14887e-29
CXCL1-IL-6	0.74	0.87	0.94	1.45127e-25
CXCL1-IL-8	-0.42	-0.07	0.3	2.78264e-10
CXCL1-LAP-TGF-beta1	0.43	0.68	0.84	2.88451e-67
CXCL1-LIF	0.18	0.51	0.73	7.7423e-83
CXCL1-MCP-1	-0.6	-0.3	0.06	4.57897e-82
CXCL1-MCP-2	-0.23	0.15	0.48	2.45217e-81
CXCL1-MCP-3	0.52	0.74	0.87	5.24517e-79
CXCL1-MIP-1	0.04	0.39	0.66	5.72583e-95
CXCL1-MMP-1	0.63	0.8	0.9	3.08742e-71
CXCL1-OSM	0.57	0.77	0.88	5.57965e-81
CXCL1-PD-L1	0.21	0.53	0.75	6.39788e-50
CXCL1-TGF-alpha	0.53	0.74	0.87	0.200421
CXCL1-TNF	0.52	0.74	0.87	1.26704e-17
CXCL1-TNFRS	0.19	0.52	0.74	3.54968e-17
CXCL1-uPA	0.58	0.78	0.89	1.76671e-14
CXCL1-VEGFA	0.52	0.74	0.87	1.00228e-18
CXCL10-CXCL11	0.87	0.94	0.97	1.56033e-09
CXCL10-CXCL5	0.29	0.59	0.78	2.30075e-25
CXCL10-CXCL9	0.7	0.85	0.92	1.52273e-15
CXCL10-EN-RAGE	0.1	0.44	0.69	2.08976e-21
CXCL10-Flt3L	0.36	0.63	0.81	0.0721671
CXCL10-HGF	0.24	0.55	0.76	4.26136e-09
CXCL10-IFN-g	0.47	0.71	0.85	4.30488e-08
CXCL10-IL-1-alpha	0.32	0.61	0.8	3.61856e-08
CXCL10-IL-12B	0.38	0.65	0.82	0.000393942
CXCL10-IL-18	0.43	0.68	0.84	3.72346e-17
CXCL10-IL-6	0.6	0.79	0.9	6.03467e-15
CXCL10-IL-8	-0.32	0.04	0.4	4.20333e-29
CXCL10-LAP-TGF-beta1	0.5	0.73	0.86	9.8965e-35
CXCL10-LIF	0.23	0.54	0.76	1.21793e-15
CXCL10-MCP-1	-0.58	-0.28	0.08	2.81389e-17
CXCL10-MCP-2	-0.23	0.14	0.48	9.76611e-09
CXCL10-MCP-3	0.61	0.79	0.9	6.23722e-17
CXCL10-MIP-1	-0.12	0.25	0.56	8.46368e-18
CXCL10-MMP-1	0.44	0.69	0.84	8.95343e-53
CXCL10-OSM	0.48	0.72	0.86	3.45832e-10
CXCL10-PD-L1	0.33	0.62	0.8	1.54878e-13
CXCL10-TGF-alpha	0.49	0.72	0.86	3.5492e-08
CXCL10-TNF	0.54	0.76	0.88	0.0115294
CXCL10-TNFRS	0.27	0.57	0.77	0.014822
CXCL10-uPA	0.54	0.76	0.88	6.93676e-06
CXCL10-VEGFA	0.5	0.73	0.86	0.0136804
CXCL11-CXCL5	0.2	0.52	0.74	0.0330569
CXCL11-CXCL9	0.65	0.82	0.91	0.167589
CXCL11-EN-RAGE	0.06	0.42	0.67	1.05364e-08
CXCL11-Flt3L	0.37	0.64	0.81	0.00544014
CXCL11-HGF	0.21	0.53	0.75	0.00755125
CXCL11-IFN-g	0.5	0.73	0.86	0.0227572
CXCL11-IL-1-alpha	0.33	0.61	0.8	0.0370627
CXCL11-IL-12B	0.35	0.63	0.81	0.000361864
CXCL11-IL-18	0.43	0.69	0.84	1.23722e-06
CXCL11-IL-6	0.6	0.79	0.9	0.087128
CXCL11-IL-8	-0.33	0.03	0.39	0.115478
CXCL11-LAP-TGF-beta1	0.42	0.68	0.84	0.000163898
CXCL11-LIF	0.19	0.51	0.74	9.45625e-05
CXCL11-MCP-1	-0.59	-0.29	0.08	1.61856e-06
CXCL11-MCP-2	-0.25	0.12	0.46	0.000681288
CXCL11-MCP-3	0.5	0.73	0.86	0.000494121
CXCL11-MIP-1	-0.13	0.24	0.55	2.32438e-31
CXCL11-MMP-1	0.47	0.71	0.85	0.0020302
CXCL11-OSM	0.42	0.68	0.84	4.63868e-06
CXCL11-PD-L1	0.31	0.6	0.79	1.77269e-09
CXCL11-TGF-alpha	0.47	0.71	0.85	2.00236e-130
CXCL11-TNF	0.57	0.77	0.88	4.6001e-62
CXCL11-TNFRS	0.29	0.59	0.78	1.29112e-64
CXCL11-uPA	0.54	0.75	0.88	2.84435e-66
CXCL11-VEGFA	0.46	0.7	0.85	3.4773e-40
CXCL5-CXCL9	0.03	0.39	0.66	4.83937e-24
CXCL5-EN-RAGE	-0.13	0.24	0.55	3.83841e-27
CXCL5-Flt3L	0.12	0.46	0.7	1.77075e-15
CXCL5-HGF	0.03	0.39	0.65	2.1376e-64
CXCL5-IFN-g	0	0.36	0.64	1.14494e-78
CXCL5-IL-1-alpha	0.03	0.38	0.65	4.27965e-61
CXCL5-A404	0.02	0.38	0.65	1.66473e-34
CXCL5-IL-18	0.03	0.39	0.66	5.20977e-71
CXCL5-IL-6	0.44	0.69	0.84	3.10531e-28
CXCL5-IL-8	-0.37	-0.02	0.35	4.14934e-44
CXCL5-LAP-TGF-beta1	0.32	0.61	0.8	1.50614e-36
CXCL5-LIF	-0.04	0.33	0.61	3.47352e-54
CXCL5-MCP-1	-0.51	-0.19	0.19	4.40281e-45
CXCL5-MCP-2	-0.26	0.11	0.45	1.40405e-50
CXCL5-MCP-3	0.29	0.59	0.78	4.9719e-50
CXCL5-MIP-1	-0.05	0.32	0.61	2.92266e-78
CXCL5-MMP-1	0.4	0.66	0.83	0.502052
CXCL5-OSM	0.33	0.62	0.8	3.77502e-52
CXCL5-PD-L1	-0.08	0.28	0.58	1.1421e-41
CXCL5-TGF-alpha	0.23	0.55	0.76	1.00776e-11
CXCL5-TNF	0.17	0.5	0.73	8.72683e-11
CXCL5-TNFRS	-0.08	0.29	0.59	1.96727e-16
CXCL5-uPA	0.31	0.6	0.79	9.83212e-09
CXCL5-VEGFA	0.32	0.61	0.79	4.63868e-06
CXCL9-EN-RAGE	0.45	0.7	0.85	4.48414e-14
CXCL9-Flt3L	0.59	0.78	0.89	2.92593e-06
CXCL9-HGF	0.57	0.77	0.89	8.56632e-07
CXCL9-IFN-g	0.76	0.88	0.94	0.000392527
CXCL9-IL-1-alpha	0.67	0.83	0.92	1.04512e-15
CXCL9-IL-12B	0.57	0.77	0.89	1.02413e-14
CXCL9-IL-18	0.76	0.88	0.94	1.82895e-06
CXCL9-IL-6	0.63	0.81	0.9	5.7611e-06
CXCL9-IL-8	-0.39	-0.04	0.33	7.94347e-10
CXCL9-LAP-TGF-beta1	0.32	0.61	0.8	6.52498e-08
CXCL9-LIF	0.54	0.76	0.88	1.22276e-08
CXCL9-MCP-1	-0.68	-0.43	-0.08	2.13877e-05
CXCL9-MCP-2	-0.18	0.19	0.51	0.00023424
CXCL9-MCP-3	0.56	0.77	0.88	4.06159e-10
CXCL9-MIP-1	-0.09	0.28	0.58	1.84231e-09
CXCL9-MMP-1	0.49	0.73	0.86	5.76041e-12
CXCL9-OSM	0.68	0.84	0.92	3.96458e-08
CXCL9-PD-L1	0.69	0.84	0.92	1.94749e-13
CXCL9-TGF-alpha	0.68	0.84	0.92	4.37291e-19
CXCL9-TNF	0.72	0.86	0.93	3.08184e-05
CXCL9-TNFRS	0.63	0.81	0.91	2.02072e-12
CXCL9-uPA	0.7	0.85	0.93	0.00172201
CXCL9-VEGFA	0.58	0.78	0.89	7.46166e-42
EN-RAGE-Flt3L	0.53	0.75	0.87	6.96741e-21
EN-RAGE-HGF	0.7	0.85	0.93	1.70859e-46
EN-RAGE-IFN-g	0.45	0.7	0.85	1.47391e-93
EN-RAGE-IL-1-alpha	0.67	0.83	0.92	1.30567e-66
EN-RAGE-IL-12B	0.39	0.66	0.82	2.55625e-62
EN-RAGE-IL-18	0.6	0.79	0.89	1.45643e-67
EN-RAGE-IL-6	0.32	0.61	0.79	1.56127e-41
EN-RAGE-IL-8	-0.43	-0.08	0.29	9.26058e-47
EN-RAGE-LAP-TGF-beta1	0.1	0.44	0.69	1.4745e-09
EN-RAGE-LIF	0.63	0.81	0.9	2.19944e-82
EN-RAGE-MCP-1	-0.66	-0.4	-0.04	1.88847e-52
EN-RAGE-MCP-2	-0.12	0.25	0.56	1.47272e-56
EN-RAGE-MCP-3	0.22	0.54	0.75	1.31874e-46
EN-RAGE-MIP-1	-0.07	0.3	0.59	7.86347e-60
EN-RAGE-MMP-1	0.27	0.58	0.78	2.33216e-33
EN-RAGE-OSM	0.53	0.75	0.87	3.37061e-73
EN-RAGE-PD-L1	0.5	0.73	0.86	4.38273e-63
EN-RAGE-TGF-alpha	0.44	0.69	0.84	1.63635e-59
EN-RAGE-TNF	0.46	0.7	0.85	1.49417e-60
EN-RAGE-TNFRS	0.59	0.78	0.89	2.41684e-36
EN-RAGE-uPA	0.51	0.73	0.87	4.32649e-63
EN-RAGE-VEGFA	0.38	0.65	0.82	9.53041e-117
Flt3L-HGF	0.73	0.87	0.93	0.000180381
Flt3L-IFN-g	0.68	0.83	0.92	4.46642e-46
Flt3L-IL-1-alpha	0.72	0.86	0.93	8.42746e-40
Flt3L-IL-12B	0.54	0.75	0.88	3.23508e-24
Flt3L-IL-18	0.71	0.85	0.93	0.217969
Flt3L-IL-6	0.64	0.81	0.91	2.0638e-47
Flt3L-IL-8	-0.52	-0.2	0.17	1.77053e-07
Flt3L-LAP-TGF-beta1	0.3	0.6	0.79	1.44939e-90
Flt3L-LIF	0.62	0.8	0.9	2.77077e-96
Flt3L-MCP-1	-0.76	-0.54	-0.23	4.74295e-118
Flt3L-MCP-2	-0.28	0.09	0.44	2.49375e-65
Flt3L-MCP-3	0.38	0.65	0.82	2.12231e-89
Flt3L-MIP-1	-0.15	0.22	0.54	2.18519e-36
Flt3L-MMP-1	0.58	0.78	0.89	3.5958e-51
Flt3L-OSM	0.69	0.84	0.92	3.98685e-16
Flt3L-PD-L1	0.52	0.74	0.87	2.49123e-71
Flt3L-TGF-alpha	0.65	0.82	0.91	8.76255e-58
Flt3L-TNF	0.7	0.85	0.92	7.04929e-50
Flt3L-TNFRS	0.67	0.83	0.92	4.15497e-39
Flt3L-uPA	0.71	0.85	0.93	1.60067e-94
Flt3L-VEGFA	0.58	0.78	0.89	1.67007e-65
HGF-IFN-g	0.52	0.74	0.87	4.10962e-96
HGF-IL-1-alpha	0.67	0.83	0.92	4.65404e-114
HGF-IL-12B	0.43	0.68	0.84	1.61932e-72
HGF-IL-18	0.66	0.82	0.91	2.93086e-101
HGF-IL-6	0.51	0.74	0.87	7.54845e-60
HGF-IL-8	-0.54	-0.22	0.15	8.82211e-105
HGF-LAP-TGF-beta1	0.21	0.53	0.75	1.14367e-121
HGF-LIF	0.62	0.8	0.9	0.000101705
HGF-MCP-1	-0.78	-0.59	-0.29	1.34403e-53
HGF-MCP-2	-0.29	0.08	0.43	2.41325e-69
HGF-MCP-3	0.31	0.6	0.79	3.03101e-29
HGF-MIP-1	-0.18	0.19	0.52	0.00481513
HGF-MMP-1	0.52	0.74	0.87	4.62434e-68
HGF-OSM	0.75	0.88	0.94	2.85386e-07
HGF-PD-L1	0.52	0.74	0.87	3.59719e-98
HGF-TGF-alpha	0.64	0.82	0.91	1.70888e-59
HGF-TNF	0.58	0.78	0.89	5.57599e-33
HGF-TNFRS	0.65	0.82	0.91	1.02362e-48
HGF-uPA	0.74	0.87	0.94	2.43028e-43
HGF-VEGFA	0.62	0.8	0.9	3.09846e-55
IFN-g-IL-1-alpha	0.73	0.86	0.93	1.32569e-27
IFN-g-IL-12B	0.63	0.81	0.91	4.22891e-35
IFN-g-IL-18	0.73	0.87	0.93	6.19562e-46
IFN-g-IL-6	0.63	0.81	0.9	1.70479e-27
IFN-g-IL-8	-0.43	-0.08	0.29	2.03151e-39
IFN-g-LAP-TGF-beta1	0.23	0.55	0.76	8.0908e-37
IFN-g-LIF	0.61	0.79	0.9	4.40082e-08
IFN-g-MCP-1	-0.67	-0.41	-0.05	2.83298e-97
IFN-g-MCP-2	-0.17	0.2	0.52	4.87633e-61
IFN-g-MCP-3	0.46	0.7	0.85	2.81456e-63
IFN-g-MIP-1	-0.04	0.32	0.61	6.10371e-64
IFN-g-MMP-1	0.49	0.72	0.86	5.83504e-75
IFN-g-OSM	0.57	0.77	0.89	1.23186e-98
IFN-g-PD-L1	0.59	0.78	0.89	1.20943e-68
IFN-g-TGF-alpha	0.62	0.8	0.9	1.64664e-105
IFN-g-TNF	0.77	0.88	0.94	5.87244e-49
IFN-g-TNFRS	0.69	0.84	0.92	0.0765305
IFN-g-uPA	0.63	0.81	0.9	3.92891e-13
IFN-g-VEGFA	0.44	0.69	0.84	2.0688e-83
IL-1-alpha-IL-12B	0.63	0.81	0.91	1.76858e-12
IL-1-alpha-IL-18	0.88	0.94	0.97	0.000309306
IL-1-alpha-IL-6	0.64	0.81	0.91	7.58035e-41
IL-1-alpha-IL-8	-0.48	-0.14	0.23	1.59584e-09
IL-1-alpha-LAP-TGF-beta1	0.18	0.51	0.73	4.1884e-38
IL-1-alpha-LIF	0.68	0.84	0.92	7.53821e-63
IL-1-alpha-MCP-1	-0.68	-0.43	-0.08	5.37937e-64
IL-1-alpha-MCP-2	-0.17	0.21	0.53	8.92971e-78
IL-1-alpha-MCP-3	0.38	0.65	0.82	7.50637e-91
IL-1-alpha-MIP-1	-0.06	0.31	0.6	4.29236e-74
IL-1-alpha-MMP-1	0.5	0.73	0.86	1.74259e-76
IL-1-alpha-OSM	0.71	0.85	0.93	5.22653e-35
IL-1-alpha-PD-L1	0.7	0.85	0.92	2.9257e-46
IL-1-alpha-TGF-alpha	0.72	0.86	0.93	2.27761e-12
IL-1-alpha-TNF	0.79	0.9	0.95	1.62295e-64
IL-1-alpha-TNFRS	0.73	0.86	0.93	1.24458e-59
IL-1-alpha-uPA	0.67	0.83	0.92	5.2295e-56
IL-1-alpha-VEGFA	0.52	0.74	0.87	2.0975e-29
IL-12B-IL-18	0.6	0.79	0.9	9.76829e-95
IL-12B-IL-6	0.49	0.72	0.86	1.9171e-52
IL-12B-IL-8	-0.36	0	0.36	2.23409e-87
IL-12B-LAP-TGF-beta1	0.19	0.51	0.74	2.58492e-86
IL-12B-LIF	0.57	0.77	0.88	2.6099e-82
IL-12B-MCP-1	-0.59	-0.3	0.07	1.98387e-105
IL-12B-MCP-2	-0.12	0.25	0.56	3.90446e-61
IL-12B-MCP-3	0.43	0.68	0.84	1.28609e-102
IL-12B-MIP-1	-0.01	0.35	0.63	2.49953e-130
IL-12B-MMP-1	0.3	0.6	0.79	0.0168011
IL-12B-OSM	0.49	0.73	0.86	1.72902e-43
IL-12B-PD-L1	0.55	0.76	0.88	1.27234e-61
IL-12B-TGF-alpha	0.5	0.73	0.86	3.63322e-21
IL-12B-TNF	0.61	0.8	0.9	0.00618366
IL-12B-TNFRS	0.6	0.79	0.9	1.37591e-54
IL-12B-uPA	0.45	0.7	0.84	1.69244e-08
IL-12B-VEGFA	0.4	0.67	0.83	5.10871e-90
IL-18-IL-6	0.64	0.81	0.91	3.60864e-146
IL-18-IL-8	-0.46	-0.12	0.25	7.43363e-64
IL-18-LAP-TGF-beta1	0.24	0.55	0.76	6.5272e-64
IL-18-LIF	0.62	0.8	0.9	4.69459e-75
IL-18-MCP-1	-0.68	-0.42	-0.07	9.35168e-77
IL-18-MCP-2	-0.19	0.18	0.51	4.66731e-83
IL-18-MCP-3	0.42	0.68	0.84	7.8782e-77
IL-18-MIP-1	-0.08	0.29	0.59	1.38846e-38
IL-18-MMP-1	0.52	0.74	0.87	2.64328e-50
IL-18-OSM	0.72	0.86	0.93	1.704e-16
IL-18-PD-L1	0.72	0.86	0.93	4.93385e-63
IL-18-TGF-alpha	0.71	0.85	0.93	1.6964e-67
IL-18-TNF	0.79	0.89	0.95	2.284e-71
IL-18-TNFRS	0.72	0.86	0.93	6.34958e-24
IL-18-uPA	0.68	0.83	0.92	3.31664e-104
IL-18-VEGFA	0.58	0.78	0.89	1.42559e-54
IL-6-IL-8	-0.44	-0.09	0.28	2.00562e-99
IL-6-LAP-TGF-beta1	0.46	0.7	0.85	2.43266e-74
IL-6-LIF	0.42	0.68	0.84	3.81853e-119
IL-6-MCP-1	-0.69	-0.43	-0.09	1.48845e-126
IL-6-MCP-2	-0.19	0.18	0.51	3.02189e-80
IL-6-MCP-3	0.6	0.79	0.9	4.34942e-125
IL-6-MIP-1	0.02	0.38	0.65	1.48845e-126
IL-6-MMP-1	0.76	0.88	0.94	0.00318381
IL-6-OSM	0.78	0.89	0.95	4.14796e-42
IL-6-PD-L1	0.42	0.67	0.83	5.12685e-66
IL-6-TGF-alpha	0.8	0.9	0.95	2.83626e-20
IL-6-TNF	0.79	0.9	0.95	0.00666558
IL-6-TNFRS	0.48	0.72	0.86	4.75733e-62
IL-6-uPA	0.78	0.89	0.95	8.5183e-09
IL-6-VEGFA	0.7	0.85	0.93	3.75057e-88
IL-8-LAP-TGF-beta1	-0.36	0	0.36	2.35812e-107
IL-8-LIF	-0.42	-0.07	0.3	2.96005e-72
IL-8-MCP-1	0.44	0.69	0.84	9.37095e-115
IL-8-MCP-2	0.25	0.56	0.77	3.91992e-52
IL-8-MCP-3	-0.33	0.04	0.39	2.16744e-35
IL-8-MIP-1	0.1	0.45	0.7	2.13419e-45
IL-8-MMP-1	-0.52	-0.2	0.18	5.75451e-47
IL-8-OSM	-0.53	-0.2	0.17	2.27718e-77
IL-8-PD-L1	-0.44	-0.09	0.28	1.06571e-40
IL-8-TGF-alpha	-0.47	-0.13	0.24	4.56286e-54
IL-8-TNF	-0.49	-0.16	0.22	2.13094e-42
IL-8-TNFRS	-0.44	-0.09	0.28	4.1153e-26
IL-8-uPA	-0.52	-0.19	0.18	1.5427e-32
IL-8-VEGFA	-0.47	-0.13	0.24	1.30147e-34
LAP-TGF-beta1-LIF	0.08	0.43	0.68	3.01321e-08
LAP-TGF-beta1-MCP-1	-0.61	-0.32	0.04	4.09625e-84
LAP-TGF-beta1-MCP-2	-0.21	0.16	0.49	4.17838e-75
LAP-TGF-beta1-MCP-3	0.44	0.69	0.84	1.14311e-92
LAP-TGF-beta1-MIP-1	-0.15	0.22	0.54	3.36305e-88
LAP-TGF-beta1-MMP-1	0.39	0.66	0.82	1.98088e-96
LAP-TGF-beta1-OSM	0.45	0.7	0.85	4.98883e-107
LAP-TGF-beta1-PD-L1	0.01	0.37	0.65	2.24032e-77
LAP-TGF-beta1-TGF-alpha	0.37	0.64	0.82	5.56018e-105
LAP-TGF-beta1-TNF	0.36	0.64	0.81	4.44143e-58
LAP-TGF-beta1-TNFRS	0.08	0.42	0.68	0.0899311
LAP-TGF-beta1-uPA	0.42	0.68	0.84	4.41819e-17
LAP-TGF-beta1-VEGFA	0.54	0.75	0.88	6.22642e-98
LIF-MCP-1	-0.65	-0.38	-0.02	3.05399e-16
LIF-MCP-2	-0.13	0.24	0.55	0.000472934
LIF-MCP-3	0.35	0.63	0.81	1.68458e-38
LIF-MIP-1	0	0.36	0.64	1.17003e-10
LIF-MMP-1	0.34	0.62	0.8	2.92408e-45
LIF-OSM	0.55	0.76	0.88	1.23784e-68
LIF-PD-L1	0.63	0.81	0.9	6.83835e-96
LIF-TGF-alpha	0.51	0.73	0.86	2.06101e-72
LIF-TNF	0.53	0.75	0.87	3.11375e-78
LIF-TNFRS	0.69	0.84	0.92	2.13089e-78
LIF-uPA	0.52	0.74	0.87	8.12056e-107
LIF-VEGFA	0.38	0.65	0.82	1.46228e-101
MCP-1-MCP-2	-0.06	0.31	0.6	4.75427e-72
MCP-1-MCP-3	-0.63	-0.35	0.01	9.25296e-108
MCP-1-MIP-1	-0.21	0.17	0.5	9.86026e-53
MCP-1-MMP-1	-0.73	-0.5	-0.17	4.84199e-68
MCP-1-OSM	-0.76	-0.55	-0.23	1.67023e-16
MCP-1-PD-L1	-0.64	-0.36	0	3.16841e-74
MCP-1-TGF-alpha	-0.71	-0.47	-0.13	1.25217e-67
MCP-1-TNF	-0.7	-0.46	-0.12	1.41683e-66
MCP-1-TNFRS	-0.67	-0.41	-0.06	9.76197e-37
MCP-1-uPA	-0.76	-0.56	-0.24	1.76956e-99
MCP-1-VEGFA	-0.74	-0.52	-0.2	9.51819e-62
MCP-2-MCP-3	-0.03	0.33	0.62	1.35222e-101
MCP-2-MIP-1	0.36	0.63	0.81	3.32129e-111
MCP-2-MMP-1	-0.3	0.07	0.42	9.5447e-84
MCP-2-OSM	-0.22	0.15	0.48	3.02535e-91
MCP-2-PD-L1	-0.18	0.19	0.52	3.0269e-53
MCP-2-TGF-alpha	-0.23	0.14	0.48	9.71807e-94
MCP-2-TNF	-0.23	0.14	0.48	3.18277e-122
MCP-2-TNFRS	-0.19	0.18	0.51	0.000240102
MCP-2-uPA	-0.24	0.13	0.47	6.32127e-50
MCP-2-VEGFA	-0.23	0.14	0.48	4.08646e-64
MCP-3-MIP-1	0.13	0.47	0.71	1.78855e-30
MCP-3-MMP-1	0.4	0.67	0.83	0.016443
MCP-3-OSM	0.55	0.76	0.88	3.19802e-68
MCP-3-PD-L1	0.35	0.63	0.81	3.27383e-08
MCP-3-TGF-alpha	0.46	0.7	0.85	2.32107e-118
MCP-3-TNF	0.51	0.73	0.87	1.35776e-147
MCP-3-TNFRS	0.33	0.61	0.8	3.77467e-61
MCP-3-uPA	0.55	0.76	0.88	1.83703e-110
MCP-3-VEGFA	0.51	0.74	0.87	2.81714e-119
MIP-1-MMP-1	-0.1	0.27	0.58	7.40601e-71
MIP-1-OSM	-0.1	0.27	0.57	1.57616e-69
MIP-1-PD-L1	-0.05	0.31	0.6	1.57232e-88
MIP-1-TGF-alpha	-0.08	0.29	0.59	2.43094e-104
MIP-1-TNF	-0.07	0.3	0.59	2.14089e-54
MIP-1-TNFRS	-0.03	0.33	0.62	3.62932e-74
MIP-1-uPA	-0.08	0.29	0.59	7.62343e-31
MIP-1-VEGFA	-0.14	0.23	0.55	1.53041e-40
MMP-1-OSM	0.7	0.84	0.92	4.91262e-07
MMP-1-PD-L1	0.32	0.61	0.8	4.99938e-64
MMP-1-TGF-alpha	0.66	0.82	0.91	2.03287e-60
MMP-1-TNF	0.65	0.82	0.91	4.48341e-55
MMP-1-TNFRS	0.39	0.65	0.82	1.53158e-37
MMP-1-uPA	0.77	0.88	0.94	1.7672e-74
MMP-1-VEGFA	0.65	0.82	0.91	2.77711e-44
OSM-PD-L1	0.51	0.74	0.87	2.81454e-74
OSM-TGF-alpha	0.84	0.92	0.96	2.9903e-82
OSM-TNF	0.73	0.86	0.93	9.8052e-52
OSM-TNFRS	0.55	0.76	0.88	4.40201e-63
OSM-uPA	0.84	0.92	0.96	3.76888e-47
OSM-VEGFA	0.86	0.93	0.97	2.58263e-73
PD-L1-TGF-alpha	0.52	0.74	0.87	4.90794e-100
PD-L1-TNF	0.57	0.77	0.89	0.0159123
PD-L1-TNFRS	0.69	0.84	0.92	1.34162e-66
PD-L1-uPA	0.5	0.73	0.86	4.95878e-45
PD-L1-VEGFA	0.35	0.63	0.81	1.22212e-26
TGF-alpha-TNF	0.75	0.88	0.94	0.0089431
TGF-alpha-TNFRS	0.57	0.77	0.89	2.89823e-62
TGF-alpha-uPA	0.74	0.87	0.94	7.64454e-06
TGF-alpha-VEGFA	0.76	0.88	0.94	3.00778e-87
TNF-TNFRS	0.6	0.79	0.9	3.5319e-156
TNF-uPA	0.77	0.88	0.94	9.87448e-42
TNF-VEGFA	0.61	0.79	0.9	1.02383e-116
TNFRS-uPA	0.56	0.77	0.88	1.32846e-78
TNFRS-VEGFA	0.38	0.65	0.82	6.96295e-45
uPA-VEGFA	0.71	0.85	0.93	4.09428e-101

## Sheet: TableS6
Table S6. Summary statistics of differential gene expression analysis of genes in a window of 1MB around each GWAS locus (n = 5) identified in the meta-analysis of pQTLs. Gene expression data were generated from 72 Candida-stimulated samples and 75 RPMI 1640-stimulated samples. To correct for multiple testing, we used the Benjamini-Hochberg (BH) adjustment, and FDR < 0.05 was considered as signif…
Chr	GWAS_SNP	P adjusted	log2FoldChange	Gene
4	rs59199268	9.75e-50	3.25	CD38
		1.86e-37	-0.86	FAM200B
		3.53e-32	-2	FGFBP2
		8.31e-17	-1.42	LDB2
		2.14e-08	-0.54	TAPT1-AS1
		1.54e-05	-2.06	FGFBP1
		2.12e-05	-0.61	BST1
		5.64e-05	0.24	TAPT1
		0.00196	-0.18	FBXL5
9	rs10114707	4.61e-97	2.63	GADD45G
		2.64e-43	2.3	UNQ6494
		3.96e-40	0.92	CKS2
		0.0178	0.12	SECISBP2
		0.0411	0.1	SEMA4D
15	rs55642284	2.08e-38	-0.89	GLCE
		4.65e-07	-1.89	LINC00593
		7.06e-05	-1.69	PAQR5
		0.000118	-0.47	KIF23
		0.000133	0.23	TLE3
		0.00548	-0.27	RPLP1

## Sheet: Table S7
Table S7. Summary statistics of genome-wide significant pQTL loci that showed pleiotropic effects. A P threshold of 0.0003 was considered as a cut-off to account for multiple testing for all identified GWAS SNPs (n = 5) and all tested proteins (n = 35).
Chr	SNP	BP	Allele1	Allele2	MAF	Z score	P-value	Protein
4	rs59199268	16118500	A	G	0.08	5.71	1.11e-08	MCP2
9	rs658817	1439567	T	G	0.05	4.35	1.38e-05	MCP1
9	rs658817	1439567	T	G	0.05	5.8	6.87e-09	IL8
9	rs10114707	92309687	G	A	0.27	3.51	0.000438	IL-6
9	rs10114707	92309687	G	A	0.27	3.76	0.000172	VEGFA
9	rs10114707	92309687	G	A	0.27	3.83	0.00013	TNF
9	rs10114707	92309687	G	A	0.27	5.5	3.64e-08	MMP-1
9	rs10114707	92309687	G	A	0.27	4.13	3.66e-05	CCL20
9	rs12343816	11477574	T	C	0.18	3.37	0.000757	CXCL9
9	rs12343816	11477574	T	C	0.18	3.85	0.000116	CCL11
9	rs12343816	11477574	T	C	0.18	5.81	6.37e-09	CCL3
15	rs55642284	69922759	A	G	0.16	5.74	9.62e-09	CCL3
MAF: Minor allele frequency calculated in the combined cohorts of 500FG and Lifelines Deep cohort; Chr: chromosome;
BP: Position in base-pairs; Allele1: Minor allele; Allele2: Major allele.
